# Supplementary material for: Hierarchical folding-upon-binding of an intrinsically disordered protein
Source: Nat Commun. 2025 Nov 27;16:11346. doi: 10.1038/s41467-025-66420-5 (PMC12728182; doi:10.1038/s41467-025-66420-5)
Supplement: Supplementary file 6 — Source data [file 41467_2025_66420_MOESM6_ESM.xlsx]

## Sheet: Figure 1
	1c, Secondary structure propensities of the Rac1-binding region of POSH					1f, 15N R1⍴ relaxation rates of POSH260-445 without and with 45% (molar ratio) of Rac1										1g, Chemical shift differences (Dw) between the major (free) and minor (Rac1-bound) state of 15N POSH 260-445 + 20% Rac1 GMPPPNP						1h, ITC titration of POSH315-380 with Rac1. ITC data from three injections were merged by concatenation.									1j, Dissection of the experimental binding entropy obtained by ITC titrations of Rac1 with POSH315-380 at 15°C
	Residue #	ncSPC score				POSH260-445 free				POSH260-445 + 45% Rac1												15°C										-TΔS (kcal/mol)
	260	-0.02				Residue #	R1⍴ / s-1	Error		Residue #	R1⍴ / s-1	Error				Residue #	Δω (ppm)														Experimental	-13.2
	261	0				260	2.24598	0.0474148		260	2.35934	0.0556947				260N	-0.0485058					DP_X	DP_Y	Baseline_X	Baseline_Y	Fit_X	Fit_Y				Hydration	-86.1
	262	-0.029				261	2.32917	0.0302773		261	2.59667	0.0527804				263N	0.302305					0.083333	0.00087	0.027404	6.14679	0.145917	6.08493				Rotational/translational	7.6
	263	-0.053				262	2.31922	0.0549697		262	3.42331	0.061558				264N	-0.00304499					0.1	0.000501	0.145917	6.03324	0.266148	5.83932				Conformational	65.3
	264	-0.11				263	2.59503	0.0586519		263	3.06333	0.0796096				265N	-0.263803					0.116667	0.000242	0.266148	5.81806	0.388098	5.48908
	265	-0.121				264	2.74989	0.0405714		264	3.30173	0.0499482				266N	0.421296					0.133333	0.000154	0.388098	5.55402	0.511766	5.22667
	266	-0.233				265	2.8302	0.0473884		265	3.47598	0.0584643				268N	0.0321924					0.15	5.5e-05	0.511766	5.23383	0.637153	4.80877
	268	-0.269				266	2.97241	0.0454346		266	3.40235	0.0476768				273N	-0.0421786					0.166667	-0.000124	0.637153	4.85324	0.764258	4.39686
	271	-0.148				267	2.92077	0.0730846		267	3.71593	0.0580327				274N	0.165393					0.183333	-0.000152	0.764258	4.41441	0.893082	3.98122
	273	-0.077				268	2.65426	0.0655879		268	3.12041	0.0719801				275N	-0.327756					0.2	-0.000151	0.893082	3.92905	1.02363	3.44215
	274	-0.026				271	2.57992	0.0392596		271	3.20064	0.0445168				276N	0.0895569					0.216667	2e-05	1.02363	3.41921	1.15589	2.92558
	275	-0.019				273	2.48742	0.0519753		273	2.64394	0.0615119				277N	-0.202117					0.233333	0.000201	1.15589	2.91352	1.28987	2.42027
	276	-0.051				274	2.41144	0.0503432		274	2.59812	0.0535419				279N	-0.0164435					0.25	0.000292	1.28987	2.43987	1.42556	2.03959
	277	-0.075				275	2.30429	0.0580943		275	2.55996	0.0694452				280N	0.00304676					0.266667	0.000443	1.42556	2.01837	1.56298	1.64383
	278	0.015				276	2.15304	0.0405585		276	2.22765	0.0420066				285N	0.0174476					0.283333	0.000524	1.56298	1.65831	1.73483	1.28996
	280	0.063				277	2.0707	0.0485916		277	2.05623	0.0446108				286N	-0.258946					0.3	0.000525	1.59529	1.4652	1.87608	1.05524
	281	0.08				278	1.99018	0.0592338		278	2.21843	0.055849				288N	-0.677064					0.316667	0.000336	1.73483	1.2982	2.01905	0.903768
	282	0.061				279	2.16235	0.0416904		279	2.36545	0.0463884				289N	-0.292557					0.333333	0.000286	1.87608	1.06669	2.16374	0.695647
	283	0.045				280	2.25756	0.0833926		280	2.23486	0.0841373				296N	0.287635					0.35	0.000406	2.01905	0.880135	2.31015	0.629773
	284	0.049				281	2.16038	0.0587323		281	2.64757	0.0878143				298N	0.445496					0.366667	0.000486	2.16374	0.730054	2.45828	0.506106
	285	0.029				282	2.27944	0.0443672		282	2.59754	0.0461728				302N	-0.303197					0.383333	0.000276	2.31015	0.609001	2.60813	0.424194
	286	0.003				283	2.08404	0.0431124		283	2.2724	0.0453956				305N	0.420334					0.4	0.000216	2.45828	0.510847	2.75969	0.334232
	287	0.089				285	2.04491	0.0325343		285	2.20278	0.0456397				306N	0.515897					0.416667	0.000185	2.60813	0.430708	2.91298	0.288478
	288	0.101				286	2.34419	0.0860483		286	2.38663	0.0960044				307N	0.124717					0.433333	0.000265	2.75969	0.364764	3.06798	0.265731
	289	0.126				287	2.35343	0.112024		287	2.29739	0.132731				308N	0.282423					0.45	0.000184	2.91298	0.310049	3.2247	0.239507
	294	0.055				288	2.38597	0.0680634		288	2.58942	0.0640234				309N	0.400971					0.466667	0.000132	3.06798	0.26427	3.38314	0.183161
	295	0.03				289	2.42641	0.0307595		289	2.50002	0.0523616				310N	0.130917					0.483333	0.00034	3.2247	0.225646	3.58092	0.153239
	296	0.028				294	2.35116	0.0754915		294	2.9983	0.0970722				312N	0.301425					0.5	0.000407	3.38314	0.192791	3.74319	0.154076
	297	0.04				295	2.67447	0.0586145		295	2.99797	0.0786159				314N	-0.0616268					0.516667	0.000255	3.42036	0.174787	3.90719	0.114115
	298	0.033				296	3.04005	0.0663747		296	3.27176	0.0918039				317N	-0.16563					0.533333	0.000173	3.58092	0.158628	4.07291	0.117347
	299	-0.022				297	3.24973	0.0512242		297	3.40879	0.057096				318N	-0.128208					0.55	1e-06	3.74319	0.13508	4.24034	0.058026
	300	-0.025				298	3.24526	0.158228		298	3.2605	0.163449				319N	-0.187415					0.566667	-0.000403	3.90719	0.114549	4.40949	0.057161
	301	-0.025				299	2.75903	0.112698		299	3.33465	0.12688				320N	-0.0429372					0.583333	-0.000649	4.07291	0.096523	4.58036	0.029688
	302	-0.031				300	3.02901	0.0551377		300	3.76336	0.0858877				330N	-1.21145					0.6	-0.000665	4.24034	0.080587	4.75295	0.072505
	305	0.004				302	3.13213	0.0781043		302	3.76039	0.075282				331N	2.61695					0.616667	-0.000671	4.40949	0.066407	4.92726	0.064642
	306	0.04				305	3.09622	0.121681		305	3.89084	0.184521				333N	-8.72412					0.633333	-0.000877	4.58036	0.05371	5.10328	0.016241
	307	0.029				306	3.09798	0.0976072		306	3.83963	0.119684				335N	1.99804					0.65	-0.001163	4.75295	0.042274	5.28103	0.018595
	308	0.035				307	3.11695	0.0986583		307	4.0646	0.172349				336N	4.8629					0.666667	-0.00129	4.92726	0.031912	5.46049	0.020399
	309	0.023				308	2.98295	0.0816307		308	3.83078	0.102684				338N	3.14834					0.683333	-0.001226	5.10328	0.022472
	310	0.032				309	2.9969	0.0682743		309	3.92793	0.0779605				339N	-2.40547					0.7	-0.001067	5.28103	0.013826
	311	0.003				310	3.18215	0.0695101		310	3.87428	0.0754877				342N	-3.51479					0.716667	-0.000878	5.46049	0.005867
	312	0.019				311	2.6914	0.0580123		311	3.59018	0.051334				343N	-1.40711					0.733333	-0.000899
	313	0.012				312	2.72094	0.0562777		312	3.33185	0.107549				344N	-0.845062					0.75	-0.00067
	314	0.055				313	2.61513	0.075845		313	3.43353	0.0741296				345N	-0.531648					0.766667	-0.000481
	315	0.084				314	2.76556	0.118879		314	3.30195	0.109738				347N	-2.06464					0.783333	-0.000432
	316	0.103				315	2.68727	0.117417		315	3.5214	0.148047				348N	0.169509					0.8	-0.000554
	317	0.114				316	2.68789	0.0718064		316	3.33426	0.107504				349N	-0.43897					0.816667	-0.000318
	318	0.141				317	2.85668	0.0398437		317	3.36289	0.0567838				350N	-0.703572					0.833333	0.000146
	319	0.122				318	2.76149	0.0621153		318	3.25989	0.138587				356N	-5.57068					0.85	-9.9e-05
	320	0.102				319	2.67683	0.0762624		319	3.36081	0.0915383				359N	0.366876					0.866667	1.5e-05
	321	0.056				320	2.82963	0.0688669		320	3.60601	0.122214				360N	2.34017					0.883333	0.000199
	323	-0.008				321	2.86093	0.129923		321	3.56901	0.0916488				362N	-6.56791					0.9	0.000174
	325	-0.13				322	3.07683	0.341474		322	3.48511	0.78074				363N	-0.606135					0.916667	0.000538
	326	-0.162				323	2.84528	0.197848		323	4.79384	0.573333				364N	-1.29802					0.933333	0.0005
	330	-0.142				324	3.07116	0.192188		324	4.3037	0.373342				366N	-0.287464					0.95	1e-06
	331	-0.113				325	2.72985	0.0871349		325	5.0889	0.156853				372N	-0.125621					0.966667	-1.8e-05
	332	-0.095				326	2.81518	0.0664279		326	5.49503	0.163556				375N	-0.165671					0.983333	-0.000207
	333	-0.124				327	3.14402	0.0475777		327	4.55061	0.0613591				376N	-0.0475397					1	0.001774
	334	-0.039				330	3.03138	0.081491		330	6.20595	0.166559				377N	0.108515					1.01667	0.001895
	335	-0.002				331	2.99436	0.0541036		331	5.96888	0.18565				381N	-0.103587					1.03333	-0.001264
	336	0.024				332	2.9109	0.0757366		332	5.53153	0.139942				385N	0.217179					1.05	0.018136
	338	0.098				333	3.1674	0.0689474		333	6.54988	0.253389				386N	-1.11208e-06					1.06667	0.103175
	339	0.077				335	2.5629	0.103181		335	4.76501	0.319068				388N	-0.106301					1.08333	0.199863
	340	0.07				336	2.59094	0.0694033		336	5.3919	0.294766				390N	-0.0987845					1.1	0.264291
	342	0.107				338	2.91848	0.0682215		338	5.33859	0.135789				392N	-0.157269					1.11667	0.29599
	343	0.139				339	2.76806	0.0624261		339	5.43326	0.125254				393N	-0.198178					1.13333	0.301668
	344	0.124				340	2.82575	0.0571644		340	5.3783	0.121276				394N	-0.190183					1.15	0.289707
	345	0.126				342	2.94653	0.065211		342	5.44429	0.138216				395N	-0.168052					1.16667	0.261655
	346	0.132				343	3.01	0.0606956		343	5.85546	0.175222				396N	0.159226					1.18333	0.232842
	347	0.092				344	3.37256	0.0721939		344	5.8864	0.162442				405N	0.293326					1.2	0.203609
	348	0.043				345	3.12618	0.0707425		345	5.62703	0.139719				408N	0.283049					1.21667	0.175835
	349	0.036				346	2.94752	0.0561341		346	5.03552	0.122107				409N	0.254967					1.23333	0.148532
	350	0.013				347	2.79989	0.0542713		347	5.04509	0.140279				413N	-0.106507					1.25	0.125369
	352	0.052				348	2.58749	0.0444576		348	4.29311	0.133397				416N	-4.84303e-07					1.26667	0.110836
	353	0.076				349	2.48839	0.069795		349	4.40882	0.102639				417N	0.113158					1.28333	0.097343
	355	0.055				350	2.43587	0.043005		350	4.17171	0.156703				418N	17.7539					1.3	0.086429
	356	-0.043				351	2.5425	0.0741076		351	4.10645	0.227317				419N	0.0776794					1.31667	0.079175
	357	-0.077				353	2.35121	0.0557224		353	3.8348	0.106499				425N	-0.190968					1.33333	0.070271
	358	-0.11				355	2.74644	0.0549842		355	5.12011	0.132623				426N	0.0882797					1.35	0.060067
	359	-0.063				356	2.7289	0.0695175		356	5.78193	0.206056				427N	0.299661					1.36667	0.053393
	360	-0.068				357	2.74024	0.0650497		357	5.07122	0.140506				429N	-0.103368					1.38333	0.048459
	361	-0.02				360	3.12368	0.0623284		360	5.32378	0.213615				431N	0.104754					1.4	0.045546
	362	0.008				361	2.98421	0.083677		361	5.06908	0.253126				432N	0.0449355					1.41667	0.042612
	363	0.003				362	3.26528	0.0637036		362	5.86269	0.240071				433N	0.475593					1.43333	0.038508
	364	-0.076				363	2.72049	0.0594426		363	4.76906	0.157732				434N	-0.0873914					1.45	0.033415
	365	-0.129				364	2.67769	0.0606336		364	4.83685	0.108484				436N	1.80959					1.46667	0.030531
	366	-0.17				365	2.35873	0.0531254		365	3.99279	0.104479				438N	1.76661					1.48333	0.027847
	367	-0.169				366	2.85056	0.0675739		366	5.15462	0.150557				439N	-0.0567101					1.5	0.025644
	371	-0.03				367	3.19268	0.0652627		367	5.31903	0.206479				440N	0.261395					1.51667	0.02362
	372	-0.009				371	2.91454	0.0495064		371	4.57494	0.135659				444N	-0.241611					1.53333	0.021687
	374	-0.114				372	3.01736	0.0590978		372	3.86784	0.135146				445N	-0.347009					1.55	0.020394
	375	-0.167				374	2.47169	0.0493317		374	3.26257	0.10845										1.56667	0.018782
	376	-0.167				375	2.62397	0.0594618		375	3.35414	0.107324										1.58333	0.017859
	379	-0.113				376	2.58389	0.0675273		376	3.10353	0.124475										1.6	0.017077
	380	-0.061				377	2.31221	0.035065		377	2.81493	0.0822838										1.61667	0.015854
	381	-0.061				379	2.69481	0.0467085		379	3.7026	0.0744297										1.63333	0.014571
	382	-0.061				380	2.72072	0.0599848		380	3.90586	0.0999201										1.65	0.01326
	384	-0.029				381	3.00827	0.0800159		381	4.29395	0.120951										1.66667	0.012199
	385	-0.061				382	2.92985	0.0486312		382	4.12417	0.0885209										1.68333	0.011208
	386	-0.005				384	2.83017	0.0583252		384	3.88227	0.0541855										1.7	0.010598
	388	0.015				385	2.99329	0.0645911		385	4.20472	0.0845335										1.71667	0.009647
	389	0.043				386	3.01826	0.0534366		386	4.17453	0.121691										1.73333	0.008737
	390	0.033				388	3.42777	0.0535695		388	4.40331	0.096462										1.75	0.008196
	391	0.029				389	3.2997	0.0725887		389	4.42128	0.125801										1.76667	0.007676
	392	0.023				390	2.9647	0.0614614		390	3.77024	0.144917										1.78333	0.007098
	393	-0.016				391	2.84674	0.0851746		391	3.52145	0.081056										1.8	0.006511
	394	0.042				392	2.69188	0.0658229		392	3.29045	0.10091										1.81667	0.005853
	395	0.062				393	2.41812	0.0768491		393	3.13552	0.123939										1.83333	0.005215
	396	0.029				394	2.73517	0.0905638		394	3.57811	0.0790163										1.85	0.004488
	404	-0.013				395	2.62439	0.0462653		395	3.15569	0.107265										1.86667	0.00436
	405	0.001				396	2.99637	0.0686395		396	3.86837	0.100142										1.88333	0.004222
	406	0.011				399	3.19371	0.0709337		399	3.86797	0.0926915										1.9	0.003988
	407	0.014				405	2.93109	0.0852381		405	4.07395	0.0854384										1.91667	0.003815
	408	0.015				406	2.71269	0.0527956		406	3.67697	0.0834152										1.93333	0.003721
	409	0.002				407	2.82206	0.050749		407	3.65475	0.110112										1.95	0.003617
	410	-0.033				408	2.66068	0.0856597		408	3.8973	0.0890506										1.96667	0.003513
	411	-0.072				409	2.61441	0.074118		409	3.91013	0.0810664										1.98333	0.003389
	412	-0.111				410	2.7684	0.0782497		410	3.51447	0.0738018										2	0.003225
	413	-0.108				411	2.55673	0.0658258		411	3.25495	0.0782647										2.01667	0.003045
	416	0.062				412	2.28476	0.0505576		412	3.21769	0.0927082										2.03333	0.002916
	417	0.092				413	2.49239	0.060713		413	2.95257	0.0627247										2.05	0.002657
	419	0.098				416	2.1214	0.0512989		416	2.75063	0.0637932										2.06667	0.002328
	420	0.111				417	2.3852	0.0473102		417	2.83	0.0381753										2.08333	0.002378
	424	-0.048				418	2.24772	0.0477428		418	2.57851	0.0504294										2.1	0.002259
	425	0.177				419	2.19639	0.0401743		419	2.4659	0.0514035										2.11667	0.00206
	426	0.177				420	2.33636	0.0426412		420	2.76058	0.0478127										2.13333	0.001824
	427	0.192				424	2.27907	0.0391693		424	2.86982	0.0473002										2.15	0.001571
	429	0.247				425	1.8965	0.0451449		425	2.09317	0.0514226										2.16667	0.001157
	431	-0.031				426	2.03193	0.0443758		426	2.38995	0.0530728										2.18333	0.000823
	432	-0.04				427	1.81879	0.0444924		427	2.0262	0.042437										2.2	0.00066
	433	-0.01				429	2.13333	0.0342079		429	2.42962	0.0426707										2.21667	0.000566
	434	0.03				431	2.32772	0.0519298		431	2.80546	0.0445767										2.23333	0.000373
	435	0.065				432	2.09016	0.0514519		432	3.19499	0.0632845										2.25	0.000212
	436	0.067				433	1.91279	0.0619485		433	2.15533	0.0583577										2.26667	0.000225
	437	0.103				434	2.22269	0.0582551		434	2.71843	0.0927352										2.28333	6.7e-05
	438	0.086				435	2.32742	0.0575213		435	3.11727	0.0959925										2.3	-6e-05
	439	0.059				436	2.24733	0.0522272		436	2.61547	0.0582622										2.31667	-2.7e-05
	440	0.036				437	2.32999	0.0422801		437	2.6011	0.053936										2.33333	-0.000214
	441	0.031				438	2.3376	0.0465883		438	2.67818	0.0400947										2.35	-0.000201
	442	-0.018				439	2.45853	0.0313613		439	2.74483	0.0511626										2.36667	-3.7e-05
	444	0.019				440	2.46828	0.124368		440	3.28084	0.108788										2.38333	-2.7e-05
						441	2.19926	0.0846298		441	2.747	0.055708										2.4	-0.000147
						442	2.17909	0.0506875		442	2.62329	0.0393979										2.41667	-5.7e-05
						444	1.68769	0.0282285		444	1.8034	0.0322204										2.43333	-1.7e-05
						445	0.992585	0.0241634		445	1.12282	0.024757										2.45	-6.7e-05
																						2.46667	4.3e-05
																						2.48333	-1.7e-05
																						2.5	-4e-05
																						2.51667	-8.2e-05
																						2.53333	-0.000114
																						2.55	-4.6e-05
																						2.56667	-9.9e-05
																						2.58333	-0.000131
																						2.6	-0.000173
																						2.61667	-0.000309
																						2.63333	-0.000372
																						2.65	-0.000346
																						2.66667	-0.00056
																						2.68333	-0.000563
																						2.7	-0.000547
																						2.71667	-0.00064
																						2.73333	-0.000638
																						2.75	-0.000252
																						2.76667	6.5e-05
																						2.78333	0.000211
																						2.8	0.000567
																						2.81667	0.000724
																						2.83333	0.00071
																						2.85	0.000631
																						2.86667	0.000759
																						2.88333	0.000877
																						2.9	0.000935
																						2.91667	0.000993
																						2.93333	0.001301
																						2.95	0.001549
																						2.96667	0.001739
																						2.98333	0.00181
																						3	0.00176
																						3.01667	0.00171
																						3.03333	0.00162
																						3.05	0.00148
																						3.06667	0.001171
																						3.08333	0.001071
																						3.1	0.001111
																						3.11667	0.001132
																						3.13333	0.001142
																						3.15	0.001173
																						3.16667	0.001243
																						3.18333	0.001124
																						3.2	0.000814
																						3.21667	0.000639
																						3.23333	0.000416
																						3.25	0.000322
																						3.26667	9e-06
																						3.28333	-0.000255
																						3.3	-0.000378
																						3.31667	-0.000372
																						3.33333	-0.000485
																						3.35	-0.000898
																						3.36667	-0.000901
																						3.38333	-0.000714
																						3.4	-0.000727
																						3.41667	-0.00084
																						3.43333	-0.000843
																						3.45	-0.000827
																						3.46667	-0.000484
																						3.48333	-0.000191
																						3.5	-0.000659
																						3.51667	-0.000236
																						3.53333	-0.000403
																						3.55	-0.00023
																						3.56667	-0.000489
																						3.58333	-0.000474
																						3.6	-0.000399
																						3.61667	-1.4e-05
																						3.63333	-0.000179
																						3.65	-0.000354
																						3.66667	-0.000549
																						3.68333	-0.000664
																						3.7	-0.000829
																						3.71667	-0.000885
																						3.73333	-0.001031
																						3.75	-0.001187
																						3.76667	-0.001413
																						3.78333	-0.001359
																						3.8	-0.001214
																						3.81667	-0.00119
																						3.83333	-0.001229
																						3.85	-0.001107
																						3.86667	-0.001075
																						3.88333	-0.000964
																						3.9	-0.000932
																						3.91667	-0.001
																						3.93333	-0.000806
																						3.95	-0.000266
																						3.96667	-5.7e-05
																						3.98333	0.000132
																						4	0.000342
																						4.01667	0.002381
																						4.03333	-0.000399
																						4.05	0.017996
																						4.06667	0.116565
																						4.08333	0.277223
																						4.1	0.479932
																						4.11667	0.703101
																						4.13333	0.922899
																						4.15	1.11188
																						4.16667	1.21897
																						4.18333	1.24601
																						4.2	1.20556
																						4.21667	1.12337
																						4.23333	1.01781
																						4.25	0.904572
																						4.26667	0.797792
																						4.28333	0.701521
																						4.3	0.614053
																						4.31667	0.539955
																						4.33333	0.480657
																						4.35	0.427988
																						4.36667	0.383
																						4.38333	0.342282
																						4.4	0.304274
																						4.41667	0.269471
																						4.43333	0.241017
																						4.45	0.219283
																						4.46667	0.198439
																						4.48333	0.179414
																						4.5	0.16019
																						4.51667	0.147016
																						4.53333	0.131099
																						4.55	0.118771
																						4.56667	0.107522
																						4.58333	0.093953
																						4.6	0.087665
																						4.61667	0.082446
																						4.63333	0.077167
																						4.65	0.069948
																						4.66667	0.062936
																						4.68333	0.057335
																						4.7	0.057033
																						4.71667	0.051572
																						4.73333	0.04832
																						4.75	0.047709
																						4.76667	0.044027
																						4.78333	0.039534
																						4.8	0.036871
																						4.81667	0.033669
																						4.83333	0.031176
																						4.85	0.030003
																						4.86667	0.02826
																						4.88333	0.026507
																						4.9	0.024765
																						4.91667	0.023572
																						4.93333	0.02269
																						4.95	0.021137
																						4.96667	0.019685
																						4.98333	0.018072
																						5	0.01693
																						5.01667	0.016289
																						5.03333	0.015968
																						5.05	0.015538
																						5.06667	0.014597
																						5.08333	0.013977
																						5.1	0.013416
																						5.11667	0.012475
																						5.13333	0.012187
																						5.15	0.01192
																						5.16667	0.011382
																						5.18333	0.011235
																						5.2	0.011098
																						5.21667	0.010761
																						5.23333	0.010264
																						5.25	0.009759
																						5.26667	0.009517
																						5.28333	0.009144
																						5.3	0.008822
																						5.31667	0.00843
																						5.33333	0.008078
																						5.35	0.007826
																						5.36667	0.007585
																						5.38333	0.00709
																						5.4	0.006764
																						5.41667	0.006639
																						5.43333	0.006323
																						5.45	0.006058
																						5.46667	0.005932
																						5.48333	0.005507
																						5.5	0.005429
																						5.51667	0.005132
																						5.53333	0.004725
																						5.55	0.004438
																						5.56667	0.00412
																						5.58333	0.003993
																						5.6	0.004016
																						5.61667	0.004076
																						5.63333	0.003879
																						5.65	0.003921
																						5.66667	0.003964
																						5.68333	0.004266
																						5.7	0.004069
																						5.71667	0.003691
																						5.73333	0.003731
																						5.75	0.003584
																						5.76667	0.003158
																						5.78333	0.003382
																						5.8	0.003786
																						5.81667	0.00389
																						5.83333	0.003704
																						5.85	0.003653
																						5.86667	0.00348
																						5.88333	0.003117
																						5.9	0.002643
																						5.91667	0.00241
																						5.93333	0.002077
																						5.95	0.001724
																						5.96667	0.001663
																						5.98333	0.001694
																						6	0.001565
																						6.01667	0.001515
																						6.03333	0.001506
																						6.05	0.001367
																						6.06667	0.001278
																						6.08333	0.001008
																						6.1	0.000851
																						6.11667	0.000614
																						6.13333	0.000387
																						6.15	0.000121
																						6.16667	-0.000196
																						6.18333	-0.000153
																						6.2	-6e-05
																						6.21667	-0.00019
																						6.23333	-0.000207
																						6.25	-0.000235
																						6.26667	1.8e-05
																						6.28333	0.00019
																						6.3	0.000133
																						6.31667	-1.5e-05
																						6.33333	-0.000399
																						6.35	-0.00049
																						6.36667	-0.000661
																						6.38333	-0.000653
																						6.4	-0.000644
																						6.41667	-0.000495
																						6.43333	5.3e-05
																						6.45	0.000483
																						6.46667	0.000675
																						6.48333	0.000707
																						6.5	0.000999
																						6.51667	0.000871
																						6.53333	0.000573
																						6.55	0.000385
																						6.56667	0.000387
																						6.58333	-3e-05
																						6.6	-0.000438
																						6.61667	-0.000376
																						6.63333	-0.000233
																						6.65	-0.000581
																						6.66667	-0.001209
																						6.68333	-0.001316
																						6.7	-0.001267
																						6.71667	-0.000957
																						6.73333	-0.000998
																						6.75	-0.001038
																						6.76667	-0.000839
																						6.78333	-0.000849
																						6.8	-0.00088
																						6.81667	-0.000964
																						6.83333	-0.000959
																						6.85	-0.000884
																						6.86667	-0.000509
																						6.88333	-0.000394
																						6.9	-0.000379
																						6.91667	-0.000395
																						6.93333	-0.000432
																						6.95	-0.000393
																						6.96667	-0.000583
																						6.98333	-0.000473
																						7	-0.000563
																						7.01667	0.000337
																						7.03333	0.000487
																						7.05	0.002685
																						7.06667	0.062551
																						7.08333	0.194576
																						7.1	0.376011
																						7.11667	0.581227
																						7.13333	0.788032
																						7.15	0.989267
																						7.16667	1.12799
																						7.18333	1.18339
																						7.2	1.168
																						7.21667	1.10421
																						7.23333	1.01263
																						7.25	0.908378
																						7.26667	0.80628
																						7.28333	0.711471
																						7.3	0.626949
																						7.31667	0.551096
																						7.33333	0.487274
																						7.35	0.435232
																						7.36667	0.383989
																						7.38333	0.338297
																						7.4	0.305914
																						7.41667	0.27597
																						7.43333	0.249234
																						7.45	0.222859
																						7.46667	0.200773
																						7.48333	0.180788
																						7.5	0.162512
																						7.51667	0.146867
																						7.53333	0.13179
																						7.55	0.119401
																						7.56667	0.109423
																						7.58333	0.101365
																						7.6	0.088757
																						7.61667	0.080509
																						7.63333	0.07426
																						7.65	0.070811
																						7.66667	0.067761
																						7.68333	0.059831
																						7.7	0.0544
																						7.71667	0.05112
																						7.73333	0.048609
																						7.75	0.041319
																						7.76667	0.037408
																						7.78333	0.036086
																						7.8	0.034494
																						7.81667	0.032852
																						7.83333	0.03147
																						7.85	0.029848
																						7.86667	0.028185
																						7.88333	0.026703
																						7.9	0.02491
																						7.91667	0.023566
																						7.93333	0.022283
																						7.95	0.02114
																						7.96667	0.019976
																						7.98333	0.018843
																						8	0.017929
																						8.01667	0.016945
																						8.03333	0.015811
																						8.05	0.014927
																						8.06667	0.013972
																						8.08333	0.013388
																						8.1	0.013004
																						8.11667	0.01264
																						8.13333	0.012095
																						8.15	0.011541
																						8.16667	0.011146
																						8.18333	0.010632
																						8.2	0.010217
																						8.21667	0.009862
																						8.23333	0.009608
																						8.25	0.009403
																						8.26667	0.009249
																						8.28333	0.009044
																						8.3	0.00893
																						8.31667	0.008685
																						8.33333	0.008511
																						8.35	0.008357
																						8.36667	0.008282
																						8.38333	0.007958
																						8.4	0.007515
																						8.41667	0.007061
																						8.43333	0.006697
																						8.45	0.006593
																						8.46667	0.006539
																						8.48333	0.006515
																						8.5	0.006222
																						8.51667	0.00576
																						8.53333	0.005217
																						8.55	0.004974
																						8.56667	0.004921
																						8.58333	0.004739
																						8.6	0.004546
																						8.61667	0.004254
																						8.63333	0.003963
																						8.65	0.003622
																						8.66667	0.00336
																						8.68333	0.003149
																						8.7	0.002998
																						8.71667	0.002957
																						8.73333	0.002887
																						8.75	0.002787
																						8.76667	0.002728
																						8.78333	0.002519
																						8.8	0.00231
																						8.81667	0.00209
																						8.83333	0.002111
																						8.85	0.001883
																						8.86667	0.001806
																						8.88333	0.001819
																						8.9	0.002002
																						8.91667	0.002686
																						8.93333	0.003109
																						8.95	0.003012
																						8.96667	0.002916
																						8.98333	0.003032
																						9	0.003038
																						9.01667	0.003354
																						9.03333	0.003591
																						9.05	0.003717
																						9.06667	0.003763
																						9.08333	0.003559
																						9.1	0.003119
																						9.11667	0.002958
																						9.13333	0.002718
																						9.15	0.002267
																						9.16667	0.002057
																						9.18333	0.001927
																						9.2	0.001626
																						9.21667	0.001149
																						9.23333	0.001182
																						9.25	0.001155
																						9.26667	0.001118
																						9.28333	0.000862
																						9.3	0.000745
																						9.31667	0.000768
																						9.33333	0.000583
																						9.35	0.00063
																						9.36667	0.000596
																						9.38333	0.000832
																						9.4	0.000928
																						9.41667	0.001014
																						9.43333	0.001061
																						9.45	0.000667
																						9.46667	0.000564
																						9.48333	0.000561
																						9.5	0.000277
																						9.51667	8.4e-05
																						9.53333	0.000211
																						9.55	-1.2e-05
																						9.56667	-0.000306
																						9.58333	-0.000352
																						9.6	-0.000218
																						9.61667	-0.000165
																						9.63333	-0.000331
																						9.65	-0.000617
																						9.66667	-0.000603
																						9.68333	-0.000609
																						9.7	-0.000951
																						9.71667	-0.000953
																						9.73333	-0.000996
																						9.75	-0.001088
																						9.76667	-0.00088
																						9.78333	-0.000823
																						9.8	-0.000795
																						9.81667	-0.000774
																						9.83333	-0.000995
																						9.85	-0.001205
																						9.86667	-0.001226
																						9.88333	-0.001597
																						9.9	-0.001767
																						9.91667	-0.001658
																						9.93333	-0.001994
																						9.95	-0.001863
																						9.96667	-0.002182
																						9.98333	-0.003491
																						10	-0.005091
																						10.0167	-0.00543
																						10.0333	-0.001899
																						10.05	0.003489
																						10.0667	0.056453
																						10.0833	0.188356
																						10.1	0.36399
																						10.1167	0.555604
																						10.1333	0.749128
																						10.15	0.933182
																						10.1667	1.05999
																						10.1833	1.10975
																						10.2	1.09991
																						10.2167	1.04719
																						10.2333	0.96387
																						10.25	0.870369
																						10.2667	0.774247
																						10.2833	0.684996
																						10.3	0.604402
																						10.3167	0.538228
																						10.3333	0.476854
																						10.35	0.42306
																						10.3667	0.378826
																						10.3833	0.341582
																						10.4	0.306377
																						10.4167	0.272813
																						10.4333	0.244548
																						10.45	0.221672
																						10.4667	0.196467
																						10.4833	0.178672
																						10.5	0.161927
																						10.5167	0.143812
																						10.5333	0.127068
																						10.55	0.115114
																						10.5667	0.10376
																						10.5833	0.095226
																						10.6	0.089442
																						10.6167	0.080578
																						10.6333	0.070464
																						10.65	0.067731
																						10.6667	0.06228
																						10.6833	0.05525
																						10.7	0.049749
																						10.7167	0.045988
																						10.7333	0.041477
																						10.75	0.038996
																						10.7667	0.035106
																						10.7833	0.03348
																						10.8	0.030995
																						10.8167	0.028949
																						10.8333	0.025353
																						10.85	0.022847
																						10.8667	0.021202
																						10.8833	0.020236
																						10.9	0.018867
																						10.9167	0.018218
																						10.9333	0.01705
																						10.95	0.016051
																						10.9667	0.014952
																						10.9833	0.013864
																						11	0.012985
																						11.0167	0.012063
																						11.0333	0.011494
																						11.05	0.010894
																						11.0667	0.009895
																						11.0833	0.009155
																						11.1	0.008726
																						11.1167	0.008046
																						11.1333	0.007123
																						11.15	0.006525
																						11.1667	0.006086
																						11.1833	0.005658
																						11.2	0.00506
																						11.2167	0.004721
																						11.2333	0.004423
																						11.25	0.004139
																						11.2667	0.003564
																						11.2833	0.003429
																						11.3	0.003444
																						11.3167	0.003538
																						11.3333	0.003423
																						11.35	0.003278
																						11.3667	0.003325
																						11.3833	0.003275
																						11.4	0.003215
																						11.4167	0.003065
																						11.4333	0.003035
																						11.45	0.002935
																						11.4667	0.003005
																						11.4833	0.003045
																						11.5	0.003121
																						11.5167	0.003198
																						11.5333	0.003255
																						11.55	0.003182
																						11.5667	0.002969
																						11.5833	0.002646
																						11.6	0.002443
																						11.6167	0.002404
																						11.6333	0.002129
																						11.65	0.002013
																						11.6667	0.001988
																						11.6833	0.001873
																						11.7	0.001637
																						11.7167	0.001672
																						11.7333	0.001525
																						11.75	0.001384
																						11.7667	0.001543
																						11.7833	0.001442
																						11.8	0.001231
																						11.8167	0.00091
																						11.8333	0.000629
																						11.85	0.00035
																						11.8667	0.000108
																						11.8833	8.5e-05
																						11.9	-0.000208
																						11.9167	-0.000451
																						11.9333	-0.000464
																						11.95	-0.000477
																						11.9667	-0.00075
																						11.9833	-0.000821
																						12	-0.000993
																						12.0167	-0.001255
																						12.0333	-0.001807
																						12.05	-0.001829
																						12.0667	-0.001711
																						12.0833	-0.001773
																						12.1	-0.001869
																						12.1167	-0.001955
																						12.1333	-0.002112
																						12.15	-0.001999
																						12.1667	-0.001795
																						12.1833	-0.001472
																						12.2	-0.001218
																						12.2167	-0.00107
																						12.2333	-0.001055
																						12.25	-0.001149
																						12.2667	-0.001093
																						12.2833	-0.000987
																						12.3	-0.001061
																						12.3167	-0.001095
																						12.3333	-0.000863
																						12.35	-0.000515
																						12.3667	-0.000397
																						12.3833	-0.000289
																						12.4	-0.000281
																						12.4167	-0.000292
																						12.4333	-0.000224
																						12.45	4.2e-05
																						12.4667	7.3e-05
																						12.4833	0.000245
																						12.5	0.000296
																						12.5167	0.000238
																						12.5333	0.000239
																						12.55	0.000481
																						12.5667	0.000681
																						12.5833	0.000598
																						12.6	0.000694
																						12.6167	0.0006
																						12.6333	0.000456
																						12.65	0.000352
																						12.6667	0.000108
																						12.6833	1.4e-05
																						12.7	-1.4e-05
																						12.7167	0.000187
																						12.7333	0.000368
																						12.75	0.00044
																						12.7667	0.000391
																						12.7833	0.000482
																						12.8	0.000463
																						12.8167	0.000231
																						12.8333	-2.2e-05
																						12.85	-0.000306
																						12.8667	-0.00052
																						12.8833	-0.000623
																						12.9	-0.000547
																						12.9167	-0.00054
																						12.9333	-0.000437
																						12.95	-0.000695
																						12.9667	-0.001014
																						12.9833	-0.001552
																						13	-0.002441
																						13.0167	-0.000769
																						13.0333	0.000822
																						13.05	0.003852
																						13.0667	0.048649
																						13.0833	0.158936
																						13.1	0.316632
																						13.1167	0.495009
																						13.1333	0.673316
																						13.15	0.843733
																						13.1667	0.968069
																						13.1833	1.0231
																						13.2	1.02351
																						13.2167	0.975557
																						13.2333	0.90641
																						13.25	0.821363
																						13.2667	0.732995
																						13.2833	0.651808
																						13.3	0.579387
																						13.3167	0.514636
																						13.3333	0.458475
																						13.35	0.408624
																						13.3667	0.367523
																						13.3833	0.328162
																						13.4	0.294601
																						13.4167	0.263588
																						13.4333	0.236674
																						13.45	0.212199
																						13.4667	0.194965
																						13.4833	0.173681
																						13.5	0.157947
																						13.5167	0.141063
																						13.5333	0.127237
																						13.55	0.11851
																						13.5667	0.108103
																						13.5833	0.097106
																						13.6	0.087349
																						13.6167	0.082882
																						13.6333	0.073335
																						13.65	0.067358
																						13.6667	0.060068
																						13.6833	0.053059
																						13.7	0.04948
																						13.7167	0.045731
																						13.7333	0.044332
																						13.75	0.042653
																						13.7667	0.039293
																						13.7833	0.034982
																						13.8	0.032151
																						13.8167	0.02891
																						13.8333	0.027619
																						13.85	0.025749
																						13.8667	0.024408
																						13.8833	0.022777
																						13.9	0.021454
																						13.9167	0.020382
																						13.9333	0.0192
																						13.95	0.018018
																						13.9667	0.016915
																						13.9833	0.016083
																						14	0.015371
																						14.0167	0.014378
																						14.0333	0.013485
																						14.05	0.012452
																						14.0667	0.011539
																						14.0833	0.011246
																						14.1	0.010743
																						14.1167	0.01012
																						14.1333	0.009397
																						14.15	0.009543
																						14.1667	0.00954
																						14.1833	0.009016
																						14.2	0.009353
																						14.2167	0.010319
																						14.2333	0.009816
																						14.25	0.010713
																						14.2667	0.010009
																						14.2833	0.008736
																						14.3	0.007983
																						14.3167	0.00716
																						14.3333	0.006996
																						14.35	0.006493
																						14.3667	0.00592
																						14.3833	0.005297
																						14.4	0.004454
																						14.4167	0.004202
																						14.4333	0.004099
																						14.45	0.003826
																						14.4667	0.003684
																						14.4833	0.003141
																						14.5	0.002919
																						14.5167	0.002848
																						14.5333	0.002566
																						14.55	0.001925
																						14.5667	0.001853
																						14.5833	0.001611
																						14.6	0.00129
																						14.6167	0.001409
																						14.6333	0.001209
																						14.65	0.001139
																						14.6667	0.000779
																						14.6833	0.000429
																						14.7	0.000229
																						14.7167	0.000299
																						14.7333	0.00031
																						14.75	0.000412
																						14.7667	0.000474
																						14.7833	0.000976
																						14.8	0.001178
																						14.8167	0.00106
																						14.8333	0.000962
																						14.85	0.000965
																						14.8667	0.001109
																						14.8833	0.000934
																						14.9	0.000988
																						14.9167	0.001413
																						14.9333	0.001717
																						14.95	0.001572
																						14.9667	0.001546
																						14.9833	0.001714
																						15	0.001771
																						15.0167	0.001559
																						15.0333	0.001356
																						15.05	0.001154
																						15.0667	0.000851
																						15.0833	0.000599
																						15.1	0.000369
																						15.1167	0.00024
																						15.1333	0.000331
																						15.15	0.000492
																						15.1667	0.000773
																						15.1833	0.000764
																						15.2	0.000755
																						15.2167	0.000699
																						15.2333	0.000523
																						15.25	0.000738
																						15.2667	0.000703
																						15.2833	0.000568
																						15.3	0.000422
																						15.3167	0.000517
																						15.3333	0.000564
																						15.35	0.000562
																						15.3667	0.00084
																						15.3833	0.000849
																						15.4	0.000787
																						15.4167	0.001045
																						15.4333	0.000804
																						15.45	0.000773
																						15.4667	0.000683
																						15.4833	0.000794
																						15.5	0.000964
																						15.5167	0.000475
																						15.5333	0.000535
																						15.55	0.000446
																						15.5667	0.000316
																						15.5833	0.000276
																						15.6	0.000316
																						15.6167	0.000326
																						15.6333	0.000375
																						15.65	0.000245
																						15.6667	4.5e-05
																						15.6833	-0.000195
																						15.7	-0.000499
																						15.7167	-0.000753
																						15.7333	-0.000898
																						15.75	-0.000872
																						15.7667	-0.000916
																						15.7833	-0.001071
																						15.8	-0.001295
																						15.8167	-0.001385
																						15.8333	-0.001486
																						15.85	-0.001558
																						15.8667	-0.001719
																						15.8833	-0.001751
																						15.9	-0.001802
																						15.9167	-0.001744
																						15.9333	-0.0017
																						15.95	-0.001469
																						15.9667	-0.001669
																						15.9833	-0.001128
																						16	-0.000407
																						16.0167	0.001453
																						16.0333	0.002064
																						16.05	6.2e-05
																						16.0667	0.019826
																						16.0833	0.102929
																						16.1	0.234303
																						16.1167	0.392177
																						16.1333	0.55294
																						16.15	0.712614
																						16.1667	0.845817
																						16.1833	0.919196
																						16.2	0.939794
																						16.2167	0.912893
																						16.2333	0.859311
																						16.25	0.789369
																						16.2667	0.711418
																						16.2833	0.640626
																						16.3	0.575121
																						16.3167	0.514186
																						16.3333	0.459641
																						16.35	0.406635
																						16.3667	0.36461
																						16.3833	0.328045
																						16.4	0.294919
																						16.4167	0.263952
																						16.4333	0.235775
																						16.45	0.213357
																						16.4667	0.1918
																						16.4833	0.170222
																						16.5	0.153395
																						16.5167	0.140347
																						16.5333	0.127499
																						16.55	0.116951
																						16.5667	0.104643
																						16.5833	0.095025
																						16.6	0.084606
																						16.6167	0.077928
																						16.6333	0.07196
																						16.65	0.064172
																						16.6667	0.059504
																						16.6833	0.054617
																						16.7	0.05244
																						16.7167	0.049492
																						16.7333	0.044015
																						16.75	0.036677
																						16.7667	0.03521
																						16.7833	0.032025
																						16.8	0.02855
																						16.8167	0.026685
																						16.8333	0.01951
																						16.85	0.018455
																						16.8667	0.018149
																						16.8833	0.017074
																						16.9	0.015853
																						16.9167	0.014802
																						16.9333	0.01415
																						16.95	0.013349
																						16.9667	0.012458
																						16.9833	0.011656
																						17	0.010955
																						17.0167	0.010278
																						17.0333	0.009602
																						17.05	0.008856
																						17.0667	0.00818
																						17.0833	0.007624
																						17.1	0.007178
																						17.1167	0.006852
																						17.1333	0.00641
																						17.15	0.006051
																						17.1667	0.005642
																						17.1833	0.005283
																						17.2	0.004784
																						17.2167	0.004405
																						17.2333	0.004176
																						17.25	0.00415
																						17.2667	0.004089
																						17.2833	0.004049
																						17.3	0.003908
																						17.3167	0.003768
																						17.3333	0.003567
																						17.35	0.003386
																						17.3667	0.003317
																						17.3833	0.003236
																						17.4	0.003156
																						17.4167	0.002935
																						17.4333	0.002644
																						17.45	0.002504
																						17.4667	0.002433
																						17.4833	0.002432
																						17.5	0.002542
																						17.5167	0.002593
																						17.5333	0.002704
																						17.55	0.002505
																						17.5667	0.002536
																						17.5833	0.002396
																						17.6	0.002067
																						17.6167	0.001797
																						17.6333	0.00156
																						17.65	0.001273
																						17.6667	0.001066
																						17.6833	0.00089
																						17.7	0.000673
																						17.7167	0.000736
																						17.7333	0.000745
																						17.75	0.000669
																						17.7667	0.000473
																						17.7833	0.000668
																						17.8	0.000772
																						17.8167	0.000616
																						17.8333	0.000441
																						17.85	0.000208
																						17.8667	-0.00011
																						17.8833	-0.000187
																						17.9	0.000185
																						17.9167	0.000308
																						17.9333	0.000471
																						17.95	0.000703
																						17.9667	0.000367
																						17.9833	0.000204
																						18	4.2e-05
																						18.0167	-3.1e-05
																						18.0333	-0.000133
																						18.05	-0.000266
																						18.0667	-0.000698
																						18.0833	-0.001051
																						18.1	-0.001032
																						18.1167	-0.000803
																						18.1333	-0.000595
																						18.15	-0.000476
																						18.1667	-0.000537
																						18.1833	-0.000598
																						18.2	-0.00079
																						18.2167	-0.000762
																						18.2333	-0.000685
																						18.25	-0.000708
																						18.2667	-0.000651
																						18.2833	-0.000583
																						18.3	-0.000476
																						18.3167	-0.000329
																						18.3333	-0.000224
																						18.35	0.00014
																						18.3667	0.000315
																						18.3833	0.000439
																						18.4	0.000603
																						18.4167	0.000537
																						18.4333	0.000411
																						18.45	0.000193
																						18.4667	0.000283
																						18.4833	0.000232
																						18.5	0.000322
																						18.5167	0.000431
																						18.5333	0.000381
																						18.55	0.00016
																						18.5667	6.9e-05
																						18.5833	4.2e-05
																						18.6	9.5e-05
																						18.6167	5.8e-05
																						18.6333	6.1e-05
																						18.65	-0.000165
																						18.6667	-0.000422
																						18.6833	-0.000269
																						18.7	-0.000324
																						18.7167	-0.000369
																						18.7333	-0.000415
																						18.75	-0.00057
																						18.7667	-0.000585
																						18.7833	-0.000761
																						18.8	-0.000746
																						18.8167	-0.000779
																						18.8333	-0.000834
																						18.85	-0.00071
																						18.8667	-0.000785
																						18.8833	-0.000881
																						18.9	-0.000966
																						18.9167	-0.001072
																						18.9333	-0.001503
																						18.95	-0.001738
																						18.9667	-0.001544
																						18.9833	-0.00145
																						19	-0.002006
																						19.0167	-0.002392
																						19.0333	0.001672
																						19.05	0.000443
																						19.0667	0.019338
																						19.0833	0.093833
																						19.1	0.208058
																						19.1167	0.346603
																						19.1333	0.490118
																						19.15	0.634563
																						19.1667	0.747197
																						19.1833	0.815914
																						19.2	0.838581
																						19.2167	0.819569
																						19.2333	0.776466
																						19.25	0.715274
																						19.2667	0.649531
																						19.2833	0.585758
																						19.3	0.52615
																						19.3167	0.470792
																						19.3333	0.422423
																						19.35	0.377924
																						19.3667	0.340756
																						19.3833	0.307567
																						19.4	0.275099
																						19.4167	0.249537
																						19.4333	0.222494
																						19.45	0.201131
																						19.4667	0.182769
																						19.4833	0.163826
																						19.5	0.148853
																						19.5167	0.13366
																						19.5333	0.121606
																						19.55	0.10654
																						19.5667	0.097195
																						19.5833	0.087809
																						19.6	0.079144
																						19.6167	0.071868
																						19.6333	0.064183
																						19.65	0.056457
																						19.6667	0.050691
																						19.6833	0.051044
																						19.7	0.049588
																						19.7167	0.043401
																						19.7333	0.040345
																						19.75	0.037359
																						19.7667	0.034392
																						19.7833	0.032416
																						19.8	0.030131
																						19.8167	0.027505
																						19.8333	0.025039
																						19.85	0.022903
																						19.8667	0.020327
																						19.8833	0.017952
																						19.9	0.016598
																						19.9167	0.015805
																						19.9333	0.015021
																						19.95	0.014248
																						19.9667	0.013604
																						19.9833	0.012801
																						20	0.012017
																						20.0167	0.011257
																						20.0333	0.010457
																						20.05	0.009758
																						20.0667	0.009298
																						20.0833	0.008509
																						20.1	0.007659
																						20.1167	0.00686
																						20.1333	0.006133
																						20.15	0.005519
																						20.1667	0.004975
																						20.1833	0.004761
																						20.2	0.004707
																						20.2167	0.004564
																						20.2333	0.00411
																						20.25	0.003698
																						20.2667	0.003432
																						20.2833	0.002945
																						20.3	0.002908
																						20.3167	0.002812
																						20.3333	0.002685
																						20.35	0.002788
																						20.3667	0.003113
																						20.3833	0.003405
																						20.4	0.003257
																						20.4167	0.002959
																						20.4333	0.003032
																						20.45	0.003064
																						20.4667	0.003026
																						20.4833	0.002888
																						20.5	0.00257
																						20.5167	0.002453
																						20.5333	0.002256
																						20.55	0.002419
																						20.5667	0.002382
																						20.5833	0.002284
																						20.6	0.002197
																						20.6167	0.002079
																						20.6333	0.001944
																						20.65	0.001909
																						20.6667	0.001744
																						20.6833	0.001869
																						20.7	0.001873
																						20.7167	0.001728
																						20.7333	0.00155
																						20.75	0.001358
																						20.7667	0.001206
																						20.7833	0.001273
																						20.8	0.001211
																						20.8167	0.001239
																						20.8333	0.001037
																						20.85	0.000948
																						20.8667	0.001087
																						20.8833	0.001015
																						20.9	0.000784
																						20.9167	0.000743
																						20.9333	0.000662
																						20.95	0.00054
																						20.9667	0.00031
																						20.9833	0.000326
																						21	0.000182
																						21.0167	0.000259
																						21.0333	0.000245
																						21.05	0.000451
																						21.0667	0.000587
																						21.0833	0.000613
																						21.1	0.000402
																						21.1167	5.1e-05
																						21.1333	-0.000181
																						21.15	-0.000492
																						21.1667	-0.000713
																						21.1833	-0.000654
																						21.2	-0.000795
																						21.2167	-0.000878
																						21.2333	-0.000891
																						21.25	-0.001594
																						21.2667	-0.001987
																						21.2833	-0.001731
																						21.3	-0.001244
																						21.3167	-0.001007
																						21.3333	-0.001183
																						21.35	-0.001202
																						21.3667	-0.0014
																						21.3833	-0.001269
																						21.4	-0.001298
																						21.4167	-0.001136
																						21.4333	-0.000795
																						21.45	-0.000576
																						21.4667	-0.000221
																						21.4833	-0.000166
																						21.5	-1e-06
																						21.5167	-0.000136
																						21.5333	-0.000262
																						21.55	-0.000387
																						21.5667	-0.000413
																						21.5833	-0.000364
																						21.6	-0.000346
																						21.6167	-0.000187
																						21.6333	-1.9e-05
																						21.65	9e-05
																						21.6667	0.000178
																						21.6833	0.000387
																						21.7	0.00049
																						21.7167	0.000472
																						21.7333	0.000445
																						21.75	0.000548
																						21.7667	0.00051
																						21.7833	0.000153
																						21.8	-0.000194
																						21.8167	-0.000226
																						21.8333	-0.000118
																						21.85	-3.1e-05
																						21.8667	-4e-06
																						21.8833	0.000193
																						21.9	0.00013
																						21.9167	-0.000153
																						21.9333	-0.000399
																						21.95	-0.000517
																						21.9667	-0.001145
																						21.9833	-0.001474
																						22	5.8e-05
																						22.0167	0.000429
																						22.0333	0.000741
																						22.05	0.000581
																						22.0667	0.004177
																						22.0833	0.047634
																						22.1	0.13616
																						22.1167	0.253077
																						22.1333	0.378543
																						22.15	0.50211
																						22.1667	0.619855
																						22.1833	0.698597
																						22.2	0.735529
																						22.2167	0.734621
																						22.2333	0.705792
																						22.25	0.661564
																						22.2667	0.607076
																						22.2833	0.554648
																						22.3	0.500466
																						22.3167	0.450583
																						22.3333	0.404441
																						22.35	0.361388
																						22.3667	0.324486
																						22.3833	0.293854
																						22.4	0.267781
																						22.4167	0.243956
																						22.4333	0.22122
																						22.45	0.197644
																						22.4667	0.179358
																						22.4833	0.159932
																						22.5	0.143136
																						22.5167	0.1301
																						22.5333	0.115972
																						22.55	0.104893
																						22.5667	0.095084
																						22.5833	0.088535
																						22.6	0.082016
																						22.6167	0.073356
																						22.6333	0.066027
																						22.65	0.059227
																						22.6667	0.053996
																						22.6833	0.048854
																						22.7	0.045072
																						22.7167	0.03941
																						22.7333	0.034028
																						22.75	0.032297
																						22.7667	0.030425
																						22.7833	0.028911
																						22.8	0.027257
																						22.8167	0.025103
																						22.8333	0.023249
																						22.85	0.021465
																						22.8667	0.019441
																						22.8833	0.018257
																						22.9	0.017092
																						22.9167	0.016286
																						22.9333	0.015311
																						22.95	0.014275
																						22.9667	0.01362
																						22.9833	0.012594
																						23	0.011379
																						23.0167	0.010593
																						23.0333	0.009866
																						23.05	0.00923
																						23.0667	0.008583
																						23.0833	0.007836
																						23.1	0.00707
																						23.1167	0.006373
																						23.1333	0.006436
																						23.15	0.006449
																						23.1667	0.006492
																						23.1833	0.006235
																						23.2	0.005938
																						23.2167	0.005701
																						23.2333	0.005373
																						23.25	0.005046
																						23.2667	0.004909
																						23.2833	0.004852
																						23.3	0.004875
																						23.3167	0.004897
																						23.3333	0.00483
																						23.35	0.004673
																						23.3667	0.004576
																						23.3833	0.004549
																						23.4	0.004282
																						23.4167	0.003966
																						23.4333	0.003689
																						23.45	0.003522
																						23.4667	0.003335
																						23.4833	0.003089
																						23.5	0.002803
																						23.5167	0.002587
																						23.5333	0.002561
																						23.55	0.002425
																						23.5667	0.0023
																						23.5833	0.002254
																						23.6	0.002088
																						23.6167	0.001893
																						23.6333	0.001599
																						23.65	0.001215
																						23.6667	0.00124
																						23.6833	0.001196
																						23.7	0.001112
																						23.7167	0.000717
																						23.7333	0.000524
																						23.75	0.000482
																						23.7667	0.00057
																						23.7833	0.000557
																						23.8	0.000415
																						23.8167	0.000442
																						23.8333	0.00053
																						23.85	0.000488
																						23.8667	0.000268
																						23.8833	0.000208
																						23.9	0.000178
																						23.9167	0.000138
																						23.9333	0.000207
																						23.95	0.000177
																						23.9667	-2.3e-05
																						23.9833	-0.000192
																						24	-0.00041
																						24.0167	-0.000499
																						24.0333	-0.000527
																						24.05	-0.000446
																						24.0667	-0.000555
																						24.0833	-0.000633
																						24.1	-0.00094
																						24.1167	-0.000598
																						24.1333	-0.000275
																						24.15	-0.000282
																						24.1667	-0.000569
																						24.1833	-0.000736
																						24.2	-2.4e-05
																						24.2167	0.000511
																						24.2333	0.000285
																						24.25	0.0004
																						24.2667	1.5e-05
																						24.2833	0.00031
																						24.3	0.000474
																						24.3167	0.000929
																						24.3333	0.001095
																						24.35	0.000602
																						24.3667	0.00045
																						24.3833	0.000217
																						24.4	0.000174
																						24.4167	0.000322
																						24.4333	0.000379
																						24.45	0.000397
																						24.4667	0.000867
																						24.4833	0.001016
																						24.5	0.000886
																						24.5167	0.000546
																						24.5333	0.000485
																						24.55	0.000185
																						24.5667	0.000125
																						24.5833	-1.4e-05
																						24.6	-0.000383
																						24.6167	-0.000472
																						24.6333	-0.000421
																						24.65	-0.00054
																						24.6667	-0.000719
																						24.6833	-0.000689
																						24.7	-0.000628
																						24.7167	-0.000597
																						24.7333	-0.000486
																						24.75	-0.000475
																						24.7667	-0.000564
																						24.7833	-0.000593
																						24.8	-0.000532
																						24.8167	-0.000302
																						24.8333	-0.000131
																						24.85	-0.000251
																						24.8667	-0.00013
																						24.8833	8e-05
																						24.9	0.00085
																						24.9167	0.000841
																						24.9333	0.000431
																						24.95	-0.000209
																						24.9667	-0.001239
																						24.9833	-0.002029
																						25	-0.001978
																						25.0167	-0.002788
																						25.0333	-0.001428
																						25.05	-0.004178
																						25.0667	0.000862
																						25.0833	0.048421
																						25.1	0.137251
																						25.1167	0.239001
																						25.1333	0.341841
																						25.15	0.449671
																						25.1667	0.546021
																						25.1833	0.605191
																						25.2	0.63059
																						25.2167	0.62618
																						25.2333	0.60223
																						25.25	0.56303
																						25.2667	0.51883
																						25.2833	0.475739
																						25.3	0.431769
																						25.3167	0.389299
																						25.3333	0.352189
																						25.35	0.318309
																						25.3667	0.286259
																						25.3833	0.256799
																						25.4	0.231858
																						25.4167	0.210218
																						25.4333	0.193049
																						25.45	0.173709
																						25.4667	0.157499
																						25.4833	0.141139
																						25.5	0.124839
																						25.5167	0.113139
																						25.5333	0.102119
																						25.55	0.09293
																						25.5667	0.08207
																						25.5833	0.071801
																						25.6	0.066021
																						25.6167	0.059362
																						25.6333	0.058022
																						25.65	0.050683
																						25.6667	0.043964
																						25.6833	0.041355
																						25.7	0.037026
																						25.7167	0.034347
																						25.7333	0.031559
																						25.75	0.02892
																						25.7667	0.026341
																						25.7833	0.023763
																						25.8	0.021474
																						25.8167	0.019216
																						25.8333	0.017908
																						25.85	0.01717
																						25.8667	0.016241
																						25.8833	0.015003
																						25.9	0.013896
																						25.9167	0.012739
																						25.9333	0.011481
																						25.95	0.010524
																						25.9667	0.009787
																						25.9833	0.009389
																						26	0.008592
																						26.0167	0.008015
																						26.0333	0.007859
																						26.05	0.007553
																						26.0667	0.007276
																						26.0833	0.00691
																						26.1	0.006514
																						26.1167	0.005988
																						26.1333	0.005552
																						26.15	0.005237
																						26.1667	0.004932
																						26.1833	0.004727
																						26.2	0.004662
																						26.2167	0.004536
																						26.2333	0.004281
																						26.25	0.004047
																						26.2667	0.003823
																						26.2833	0.003619
																						26.3	0.003325
																						26.3167	0.003092
																						26.3333	0.002968
																						26.35	0.002684
																						26.3667	0.002361
																						26.3833	0.002149
																						26.4	0.002096
																						26.4167	0.002224
																						26.4333	0.002232
																						26.45	0.00215
																						26.4667	0.001987
																						26.4833	0.001965
																						26.5	0.001905
																						26.5167	0.001784
																						26.5333	0.001874
																						26.55	0.001873
																						26.5667	0.001932
																						26.5833	0.001762
																						26.6	0.001521
																						26.6167	0.001282
																						26.6333	0.001183
																						26.65	0.001155
																						26.6667	0.000986
																						26.6833	0.000967
																						26.7	0.001069
																						26.7167	0.00117
																						26.7333	0.000932
																						26.75	0.000615
																						26.7667	0.000408
																						26.7833	0.000211
																						26.8	-0.000186
																						26.8167	-0.000423
																						26.8333	-0.00054
																						26.85	-0.000586
																						26.8667	-0.000502
																						26.8833	-0.000499
																						26.9	-0.000485
																						26.9167	-0.000561
																						26.9333	-0.000557
																						26.95	-0.000703
																						26.9667	-0.000739
																						26.9833	-0.000555
																						27	-0.00034
																						27.0167	-0.000266
																						27.0333	-0.000221
																						27.05	-0.000197
																						27.0667	-9.3e-05
																						27.0833	0.000202
																						27.1	0.000257
																						27.1167	0.000422
																						27.1333	0.000608
																						27.15	0.000693
																						27.1667	0.000768
																						27.1833	0.000724
																						27.2	0.000529
																						27.2167	0.000495
																						27.2333	0.000621
																						27.25	0.000558
																						27.2667	0.000524
																						27.2833	0.000441
																						27.3	0.000327
																						27.3167	0.000303
																						27.3333	9e-05
																						27.35	-0.000133
																						27.3667	-0.000187
																						27.3833	-0.00028
																						27.4	-0.000353
																						27.4167	-0.000226
																						27.4333	-0.00039
																						27.45	-0.000583
																						27.4667	-0.000567
																						27.4833	-0.000581
																						27.5	-0.000615
																						27.5167	-0.000219
																						27.5333	-3.3e-05
																						27.55	-6.7e-05
																						27.5667	5.9e-05
																						27.5833	0.000354
																						27.6	0.000209
																						27.6167	0.000314
																						27.6333	0.000419
																						27.65	0.000604
																						27.6667	0.000689
																						27.6833	0.000944
																						27.7	0.001377
																						27.7167	0.000891
																						27.7333	0.000714
																						27.75	0.000597
																						27.7667	0.000341
																						27.7833	0.000204
																						27.8	-5.3e-05
																						27.8167	-0.000672
																						27.8333	-0.000852
																						27.85	-0.001102
																						27.8667	-0.001311
																						27.8833	-0.001101
																						27.9	-0.001021
																						27.9167	-0.001151
																						27.9333	-0.001023
																						27.95	-0.001388
																						27.9667	-0.001212
																						27.9833	-0.000916
																						28	0.000519
																						28.0167	0.001125
																						28.0333	0.005181
																						28.05	0.005795
																						28.0667	0.001997
																						28.0833	0.032228
																						28.1	0.09654
																						28.1167	0.180101
																						28.1333	0.271043
																						28.15	0.360385
																						28.1667	0.444466
																						28.1833	0.501044
																						28.2	0.529562
																						28.2167	0.53049
																						28.2333	0.513358
																						28.25	0.484466
																						28.2667	0.446624
																						28.2833	0.412282
																						28.3	0.377708
																						28.3167	0.340573
																						28.3333	0.306419
																						28.35	0.277884
																						28.3667	0.252969
																						28.3833	0.227844
																						28.4	0.20441
																						28.4167	0.185213
																						28.4333	0.170626
																						28.45	0.153669
																						28.4667	0.138382
																						28.4833	0.125766
																						28.5	0.110969
																						28.5167	0.098152
																						28.5333	0.091084
																						28.55	0.080735
																						28.5667	0.072667
																						28.5833	0.066169
																						28.6	0.05794
																						28.6167	0.053172
																						28.6333	0.048413
																						28.65	0.041354
																						28.6667	0.038055
																						28.6833	0.036885
																						28.7	0.035396
																						28.7167	0.033347
																						28.7333	0.030417
																						28.75	0.026458
																						28.7667	0.024478
																						28.7833	0.022559
																						28.8	0.020599
																						28.8167	0.019129
																						28.8333	0.01743
																						28.85	0.01583
																						28.8667	0.01456
																						28.8833	0.013011
																						28.9	0.011491
																						28.9167	0.010192
																						28.9333	0.009793
																						28.95	0.009203
																						28.9667	0.008614
																						28.9833	0.008115
																						29	0.007546
																						29.0167	0.006847
																						29.0333	0.006029
																						29.05	0.00542
																						29.0667	0.004912
																						29.0833	0.004594
																						29.1	0.004275
																						29.1167	0.004177
																						29.1333	0.00398
																						29.15	0.003743
																						29.1667	0.003496
																						29.1833	0.00316
																						29.2	0.002733
																						29.2167	0.002446
																						29.2333	0.00207
																						29.25	0.001764
																						29.2667	0.001499
																						29.2833	0.001205
																						29.3	0.001001
																						29.3167	0.000906
																						29.3333	0.000842
																						29.35	0.000667
																						29.3667	0.000563
																						29.3833	0.000332
																						29.4	0.00019
																						29.4167	0.000209
																						29.4333	0.000327
																						29.45	0.000216
																						29.4667	-3.5e-05
																						29.4833	-0.000157
																						29.5	-0.000285
																						29.5167	-0.000353
																						29.5333	-0.000321
																						29.55	-0.000159
																						29.5667	-0.000187
																						29.5833	-0.000175
																						29.6	-5.2e-05
																						29.6167	9.3e-05
																						29.6333	0.000289
																						29.65	0.000325
																						29.6667	0.000332
																						29.6833	0.000418
																						29.7	0.000654
																						29.7167	0.00064
																						29.7333	0.000449
																						29.75	0.00044
																						29.7667	0.000541
																						29.7833	0.000632
																						29.8	0.000913
																						29.8167	0.001044
																						29.8333	0.001165
																						29.85	0.001377
																						29.8667	0.001382
																						29.8833	0.001177
																						29.9	0.001222
																						29.9167	0.001527
																						29.9333	0.001572
																						29.95	0.001137
																						29.9667	0.001273
																						29.9833	0.000989
																						30	0.000986
																						30.0167	0.001133
																						30.0333	0.00057
																						30.05	0.000196
																						30.0667	1.3e-05
																						30.0833	-0.0003
																						30.1	-0.000396
																						30.1167	-0.000582
																						30.1333	-0.000888
																						30.15	-0.001174
																						30.1667	-0.00138
																						30.1833	-0.001535
																						30.2	-0.001501
																						30.2167	-0.001372
																						30.2333	-0.001224
																						30.25	-0.001137
																						30.2667	-0.001259
																						30.2833	-0.001282
																						30.3	-0.001304
																						30.3167	-0.001077
																						30.3333	-0.001054
																						30.35	-0.001055
																						30.3667	-0.001116
																						30.3833	-0.001286
																						30.4	-0.001527
																						30.4167	-0.001568
																						30.4333	-0.001599
																						30.45	-0.001603
																						30.4667	-0.001442
																						30.4833	-0.001091
																						30.5	-0.00072
																						30.5167	-0.000639
																						30.5333	-0.000458
																						30.55	-0.000577
																						30.5667	-0.000636
																						30.5833	-0.000611
																						30.6	-0.000495
																						30.6167	-0.00012
																						30.6333	5.6e-05
																						30.65	-0.000129
																						30.6667	-0.000203
																						30.6833	9.2e-05
																						30.7	0.000296
																						30.7167	0.000739
																						30.7333	0.000933
																						30.75	0.000956
																						30.7667	0.00087
																						30.7833	0.000474
																						30.8	0.000267
																						30.8167	0.000561
																						30.8333	0.000626
																						30.85	0.000761
																						30.8667	0.000836
																						30.8833	0.00098
																						30.9	0.001185
																						30.9167	0.00156
																						30.9333	0.001406
																						30.95	0.001274
																						30.9667	0.001452
																						30.9833	0.001439
																						31	0.001387
																						31.0167	0.001605
																						31.0333	0.001273
																						31.05	-0.001579
																						31.0667	-0.004267
																						31.0833	0.008634
																						31.1	0.055075
																						31.1167	0.118576
																						31.1333	0.191687
																						31.15	0.267858
																						31.1667	0.34381
																						31.1833	0.400294
																						31.2	0.432649
																						31.2167	0.438083
																						31.2333	0.429898
																						31.25	0.411472
																						31.2667	0.385866
																						31.2833	0.357271
																						31.3	0.328038
																						31.3167	0.299026
																						31.3333	0.269934
																						31.35	0.246031
																						31.3667	0.220999
																						31.3833	0.199996
																						31.4	0.181944
																						31.4167	0.165174
																						31.4333	0.149025
																						31.45	0.134466
																						31.4667	0.120306
																						31.4833	0.109037
																						31.5	0.097218
																						31.5167	0.090469
																						31.5333	0.080141
																						31.55	0.068335
																						31.5667	0.063639
																						31.5833	0.059033
																						31.6	0.051596
																						31.6167	0.04455
																						31.6333	0.040684
																						31.65	0.038049
																						31.6667	0.035566
																						31.6833	0.032992
																						31.7	0.029759
																						31.7167	0.025496
																						31.7333	0.021753
																						31.75	0.01997
																						31.7667	0.017177
																						31.7833	0.015066
																						31.8	0.012946
																						31.8167	0.011946
																						31.8333	0.011175
																						31.85	0.009935
																						31.8667	0.008865
																						31.8833	0.008115
																						31.9	0.007507
																						31.9167	0.007049
																						31.9333	0.006512
																						31.95	0.006144
																						31.9667	0.005767
																						31.9833	0.005369
																						32	0.005012
																						32.0167	0.004686
																						32.0333	0.004501
																						32.05	0.004027
																						32.0667	0.003712
																						32.0833	0.003587
																						32.1	0.003322
																						32.1167	0.003037
																						32.1333	0.002824
																						32.15	0.002592
																						32.1667	0.00241
																						32.1833	0.002288
																						32.2	0.002045
																						32.2167	0.001763
																						32.2333	0.001571
																						32.25	0.00153
																						32.2667	0.00126
																						32.2833	0.001051
																						32.3	0.000991
																						32.3167	0.000811
																						32.3333	0.000652
																						32.35	0.000422
																						32.3667	0.000153
																						32.3833	0.000206
																						32.4	0.000139
																						32.4167	0.000332
																						32.4333	0.000565
																						32.45	0.000598
																						32.4667	0.00071
																						32.4833	0.000753
																						32.5	0.000708
																						32.5167	0.000644
																						32.5333	0.000639
																						32.55	0.000694
																						32.5667	0.00084
																						32.5833	0.000695
																						32.6	0.00061
																						32.6167	0.000697
																						32.6333	0.000865
																						32.65	0.000792
																						32.6667	0.00086
																						32.6833	0.000767
																						32.7	0.000555
																						32.7167	0.000413
																						32.7333	0.000111
																						32.75	-0.00021
																						32.7667	-0.00034
																						32.7833	-0.000561
																						32.8	-0.000792
																						32.8167	-0.000712
																						32.8333	-0.000483
																						32.85	-0.000434
																						32.8667	-0.000233
																						32.8833	-5.3e-05
																						32.9	0.000167
																						32.9167	5.7e-05
																						32.9333	3.7e-05
																						32.95	0.000128
																						32.9667	-6.2e-05
																						32.9833	-0.000131
																						33	-2.1e-05
																						33.0167	2e-05
																						33.0333	8.1e-05
																						33.05	0.000362
																						33.0667	0.000603
																						33.0833	0.000633
																						33.1	0.000784
																						33.1167	0.000825
																						33.1333	0.000756
																						33.15	0.000867
																						33.1667	0.000688
																						33.1833	0.000459
																						33.2	0.00033
																						33.2167	6e-05
																						33.2333	-1e-05
																						33.25	-5e-05
																						33.2667	8e-05
																						33.2833	0.0002
																						33.3	0.000269
																						33.3167	0.000169
																						33.3333	0.000278
[truncated: 5,083 more rows]

## Sheet: Figure 3
	3a, 15N R1⍴ relaxation of POSH315-380											3b, 15N R1⍴ relaxation of the CRIB mutant of POSH315-380							3d, Analysis of 15N CEST data of POSH at a 20% molar ratio of Rac1 using a 3-site exchange model																					3e, Analysis of 15N CEST data of POSH at a 20% molar ratio of Rac1 using a 4-site exchange model
													0
		0		0.23		0.45		0.76							0.45				Residue: L325, b1 field: 20.5Hz				Residue: S335, b1 field: 20.5Hz				Residue: T338, b1 field: 20.5Hz				Residue: S360, b1 field: 20.5Hz				Residue: L364, b1 field: 20.5Hz					Residue: L325, b1 field: 20.5Hz				Residue: S335, b1 field: 20.5Hz				Residue: T338, b1 field: 20.5Hz
	Residue	R1⍴ / s-1	Error	R1⍴ / s-1	Error	R1⍴ / s-1	Error	R1⍴ / s-1	Error			Residue	R1⍴ / s-1	Error	R1⍴ / s-1	Error
	315N	2.0209	0.0440219	2.42712	0.0403635	2.68244	0.0380772	3.05195	0.0550198			315N	2.1495	0.0333155	2.44811	0.0828746			Experimental data				Experimental data				Experimental data				Experimental data				Experimental data					Experimental data				Experimental data				Experimental data
	317N	2.22863	0.0269459	2.54558	0.0689375	2.84	0.0231881	3.15935	0.0363358			316N	2.36332	0.0658802	2.45973	0.0929923			Offset (ppm)	I/I0	Error		Offset (ppm)	I/I0	Error		Offset (ppm)	I/I0	Error		Offset (ppm)	I/I0	Error		Offset (ppm)	I/I0	Error			Offset (ppm)	I/I0	Error		Offset (ppm)	I/I0	Error		Offset (ppm)	I/I0
	318N	2.14004	0.0365747	2.3616	0.0522657	2.61718	0.0395319	2.91224	0.0654398			317N	2.38284	0.027045	2.36916	0.0662252			119.64	0.537134	0.00678803		114.45	0.5552	0.0109661		111.07	0.553908	0.00609427		118.08	0.516761	0.00912697		116.78	0.55309	0.00432134			118.08	0.276381	0.00678803		113.41	0.550261	0.0109661		109.51	0.510222
	319N	2.24314	0.0409732	2.42099	0.0498627	2.79652	0.0476743	3.02551	0.0462506			318N	2.32605	0.0294038	2.32605	0.0817033			119.9	0.526647	0.00678803		114.71	0.554689	0.0109661		111.33	0.550659	0.00609427		118.08	0.52371	0.00912697		117.04	0.555215	0.00432134			118.08	0.271416	0.00678803		113.41	0.555147	0.0109661		109.77	0.533327
	321N	2.42251	0.0500016	2.77141	0.0665639	3.12422	0.0322897	3.6545	0.0799459			319N	2.49363	0.0529161	2.31609	0.064845			120.16	0.531782	0.00678803		114.71	0.567358	0.0109661		111.59	0.546352	0.00609427		118.08	0.526494	0.00912697		117.3	0.551939	0.00432134			118.08	0.271413	0.00678803		113.41	0.555819	0.0109661		109.77	0.52666
	322N	2.70809	0.0953733	3.03894	0.207089	3.29008	0.178591	4.19339	0.268486			320N	2.5836	0.0369046	2.78787	0.0694324			120.42	0.534469	0.00678803		114.97	0.557131	0.0109661		111.85	0.544261	0.00609427		118.34	0.526183	0.00912697		117.56	0.54799	0.00432134			118.34	0.400723	0.00678803		113.67	0.55906	0.0109661		109.77	0.529643
	323N	2.58541	0.110083	2.96093	0.141542	3.32288	0.159155	3.9429	0.207494			321N	2.64948	0.0458379	2.82897	0.0955321			120.68	0.523525	0.00678803		115.23	0.551522	0.0109661		112.11	0.537896	0.00609427		118.6	0.512345	0.00912697		117.82	0.54957	0.00432134			118.6	0.459053	0.00678803		113.93	0.557081	0.0109661		110.03	0.53473
	324N	2.45752	0.0275937	3.05521	0.0453808	3.64379	0.06156	4.32989	0.101755			322N	2.77371	0.186569	2.97635	0.303642			120.94	0.496456	0.00678803		115.48	0.554425	0.0109661		112.37	0.516935	0.00609427		118.86	0.509574	0.00912697		118.08	0.539609	0.00432134			118.86	0.504779	0.00678803		114.19	0.551133	0.0109661		110.29	0.551446
	327N	2.43398	0.0475723	3.46039	0.0424514	5.13011	0.0877242	7.21982	0.27342			323N	2.76005	0.175547	2.78898	0.20456			121.2	0.466432	0.00678803		115.48	0.559366	0.0109661		112.63	0.486866	0.00609427		119.12	0.503597	0.00912697		118.08	0.5428	0.00432134			119.12	0.513675	0.00678803		114.45	0.5552	0.0109661		110.55	0.549465
	330N	2.33699	0.0712644	3.38318	0.0376451	4.67995	0.0494924	6.6677	0.15707			324N	2.81804	0.0520037	2.98706	0.0707236			121.46	0.376708	0.00678803		115.48	0.559893	0.0109661		112.89	0.429642	0.00609427		119.38	0.476577	0.00912697		118.08	0.545665	0.00432134			119.38	0.529239	0.00678803		114.71	0.554689	0.0109661		110.81	0.554882
	331N	2.3413	0.0341531	3.14699	0.0428596	4.43616	0.0609812	5.84984	0.15284			325N	2.66034	0.0301541	2.87094	0.063913			#121.72	0.170741	0.00678803		115.74	0.546431	0.0109661		113.15	0.260267	0.00609427		119.64	0.443583	0.00912697		118.34	0.540852	0.00432134			119.64	0.537134	0.00678803		114.71	0.567358	0.0109661		111.07	0.553908
	332N	2.26842	0.0327842	3.28302	0.0495787	4.38011	0.038847	5.0678	0.104637			326N	2.69063	0.0225983	2.82283	0.0559766			#121.72	0.174103	0.00678803		116	0.535751	0.0109661		#113.41	0.0135335	0.00609427		119.9	0.3664	0.00912697		118.6	0.528165	0.00432134			119.9	0.526647	0.00678803		114.97	0.557131	0.0109661		111.33	0.550659
	333N	2.47831	0.0414795	3.63583	0.047144	5.07486	0.088746	6.43894	0.16738			327N	2.79955	0.0244205	2.96521	0.0515452			#121.72	0.17654	0.00678803		116.26	0.525943	0.0109661		#113.41	0.00748388	0.00609427		#120.16	0.147162	0.00912697		118.86	0.520561	0.00432134			120.16	0.531782	0.00678803		115.23	0.551522	0.0109661		111.59	0.546352
	334N	2.33087	0.0591759	3.22055	0.0785966	4.26389	0.121236	5.49485	0.276442			330N	2.73684	0.0313486	2.79419	0.0745976			#121.98	-0.0318337	0.00678803		116.52	0.502416	0.0109661		#113.41	0.00837515	0.00609427		#120.42	-0.0735841	0.00912697		119.12	0.493376	0.00432134			120.42	0.534469	0.00678803		115.48	0.559366	0.0109661		111.85	0.544261
	335N	2.32058	0.0435463	3.14956	0.0645076	4.29942	0.112299	5.57811	0.173369			331N	2.66995	0.026114	2.68473	0.0640055			#122.24	0.12301	0.00678803		116.78	0.445337	0.0109661		#113.67	0.0998914	0.00609427		#120.68	0.167944	0.00912697		119.38	0.453967	0.00432134			120.68	0.523525	0.00678803		115.48	0.559893	0.0109661		112.11	0.537896
	336N	2.14589	0.0472435	3.02839	0.066726	4.52669	0.121284	5.59726	0.227269			332N	2.41032	0.0297997	2.96128	0.0666927			122.5	0.329078	0.00678803		117.04	0.325428	0.0109661		113.93	0.312034	0.00609427		120.94	0.31044	0.00912697		119.64	0.381331	0.00432134			120.94	0.496456	0.00678803		115.48	0.554425	0.0109661		112.37	0.516935
	338N	2.33141	0.0225257	3.15669	0.0530223	4.39797	0.0488119	5.35032	0.121426			333N	2.6949	0.0348006	3.00118	0.0861346			122.76	0.422588	0.00678803		#117.30	0.0190001	0.0109661		114.19	0.416391	0.00609427		121.2	0.365911	0.00912697		119.9	0.337511	0.00432134			121.2	0.466432	0.00678803		115.74	0.546431	0.0109661		112.63	0.486866
	339N	2.46197	0.0184214	3.28176	0.0390112	4.54361	0.0529812	5.40542	0.16358			334N	2.41896	0.0669118	2.47738	0.120019			123.02	0.460766	0.00678803		#117.56	0.0671011	0.0109661		114.45	0.46046	0.00609427		121.46	0.385976	0.00912697		120.16	0.326352	0.00432134			121.46	0.376708	0.00678803		116	0.535751	0.0109661		112.89	0.429642
	340N	2.46155	0.0233435	3.28902	0.0513265	4.41328	0.0460419	5.32022	0.14383			335N	2.39257	0.0506252	2.58105	0.107665			123.02	0.464277	0.00678803		117.82	0.300479	0.0109661		114.71	0.471664	0.00609427		121.72	0.381223	0.00912697		120.42	0.335058	0.00432134			#121.72	0.170741	0.00678803		116.26	0.525943	0.0109661		113.15	0.260267
	341N	2.44079	0.0129787	3.45863	0.0210073	4.68549	0.0540824	5.86212	0.163015			336N	2.45676	0.0497869	2.56738	0.0966271			123.28	0.489839	0.00678803		118.08	0.394842	0.0109661		114.71	0.478041	0.00609427		121.72	0.390461	0.00912697		120.68	0.333463	0.00432134			#121.72	0.174103	0.00678803		116.52	0.502416	0.0109661		#113.41	0.0135335
	342N	2.42873	0.0306536	3.28874	0.0390595	4.60407	0.0456032	5.45266	0.14898			338N	2.52347	0.0278683	2.53164	0.0653248			123.54	0.500171	0.00678803		118.08	0.396334	0.0109661		114.97	0.476085	0.00609427		121.72	0.392801	0.00912697		120.94	0.311441	0.00432134			#121.72	0.17654	0.00678803		116.78	0.445337	0.0109661		#113.41	0.00748388
	343N	2.65538	0.0416209	3.47813	0.0394861	4.73062	0.0553171	5.59786	0.154477			339N	2.67509	0.0233162	2.69498	0.0586923			123.8	0.505613	0.00678803		118.08	0.409656	0.0109661		115.23	0.47657	0.00609427		121.98	0.38219	0.00912697		121.2	0.277349	0.00432134			#121.98	-0.0318337	0.00678803		117.04	0.325428	0.0109661		#113.41	0.00837515
	345N	2.60727	0.021977	3.32162	0.0409176	4.18458	0.0536548	5.26241	0.105312			340N	2.48451	0.0201397	2.60494	0.0508387			123.8	0.509869	0.00678803		118.34	0.436615	0.0109661		115.48	0.446606	0.00609427		122.24	0.401323	0.00912697		#121.46	0.154563	0.00432134			#122.24	0.12301	0.00678803		#117.30	0.0190001	0.0109661		#113.67	0.0998914
	347N	2.32554	0.019636	3.05908	0.0410022	3.92814	0.0321304	4.64347	0.090722			341N	2.44336	0.0216247	2.61854	0.0547724			123.8	0.511573	0.00678803		118.6	0.435887	0.0109661		115.48	0.447409	0.00609427		122.5	0.38926	0.00912697		#121.72	-0.0667274	0.00432134			122.5	0.329078	0.00678803		#117.56	0.0671011	0.0109661		113.93	0.312034
	348N	2.14193	0.0216588	2.72028	0.0366297	3.33429	0.0478692	3.97841	0.0835919			342N	2.67709	0.0238266	2.77517	0.0656522			124.06	0.511165	0.00678803		118.86	0.399825	0.0109661		115.48	0.452503	0.00609427		122.76	0.403141	0.00912697		#121.72	-0.0692781	0.00432134			122.76	0.422588	0.00678803		117.82	0.300479	0.0109661		114.19	0.416391
	349N	2.12562	0.0229355	2.70877	0.0503282	3.35176	0.0412771	3.91951	0.0696025			343N	2.80392	0.0244175	2.96643	0.0602208			124.31	0.50332	0.00678803		119.12	0.364202	0.0109661		115.74	0.412205	0.00609427		123.02	0.392756	0.00912697		#121.72	-0.0727283	0.00432134			123.02	0.460766	0.00678803		118.08	0.394842	0.0109661		114.45	0.46046
	351N	2.04471	0.0287881	2.48802	0.0545437	2.88255	0.0455375	3.27325	0.0904534			344N	2.97729	0.0285541	2.78659	0.04987			124.57	0.500303	0.00678803		119.38	0.31764	0.0109661		116	0.348467	0.00609427		123.02	0.394032	0.00912697		#121.98	0.18572	0.00432134			123.02	0.464277	0.00678803		118.08	0.396334	0.0109661		114.71	0.471664
	352N	1.94378	0.0366293	2.66787	0.0523809	3.32258	0.0535631	3.7072	0.111971			345N	2.83825	0.0318941	2.85449	0.0662718			124.83	0.488248	0.00678803		119.64	0.299089	0.0109661		116.26	0.292907	0.00609427		123.28	0.377714	0.00912697		122.24	0.394506	0.00432134			123.28	0.489839	0.00678803		118.08	0.409656	0.0109661		114.71	0.478041
	353N	1.85958	0.0204562	2.40779	0.0317066	2.92679	0.0444878	3.26736	0.0570693			346N	2.6755	0.0215359	2.77047	0.0574493			125.09	0.471387	0.00678803		119.9	0.296845	0.0109661		116.52	0.268652	0.00609427		123.54	0.363143	0.00912697		122.5	0.476127	0.00432134			123.54	0.500171	0.00678803		118.34	0.436615	0.0109661		114.97	0.476085
	355N	2.165	0.0196032	2.93297	0.0371613	3.92384	0.0456379	4.57106	0.148202			347N	2.52124	0.0302579	2.56291	0.0618789			125.35	0.438071	0.00678803		120.16	0.333205	0.0109661		116.78	0.282995	0.00609427		123.8	0.350417	0.00912697		122.76	0.51013	0.00432134			123.8	0.511573	0.00678803		118.6	0.435887	0.0109661		115.23	0.47657
	356N	2.19954	0.02711	3.64377	0.0661528	5.06959	0.070577	5.78642	0.268962			348N	2.2805	0.0288928	2.43513	0.0746424			125.61	0.370682	0.00678803		120.42	0.404818	0.0109661		117.04	0.341372	0.00609427		123.8	0.35101	0.00912697		123.02	0.523247	0.00432134			123.8	0.509869	0.00678803		118.86	0.399825	0.0109661		115.48	0.446606
	357N	2.0722	0.0462657	3.03629	0.0439832	4.0776	0.0730477	4.74273	0.155664			349N	2.25319	0.0210864	2.35863	0.0549383			125.87	0.256578	0.00678803		120.68	0.474839	0.0109661		117.3	0.419515	0.00609427		123.8	0.355495	0.00912697		123.02	0.526663	0.00432134			123.8	0.505613	0.00678803		119.12	0.364202	0.0109661		115.48	0.452503
	358N	2.5963	0.0516966	3.71012	0.165156	4.55647	0.106507	5.52442	0.338106			350N	2.01947	0.0421333	1.787	0.0517056			126.13	0.175205	0.00678803		120.94	0.520223	0.0109661		117.56	0.48295	0.00609427		124.06	0.377282	0.00912697		123.28	0.538278	0.00432134			124.06	0.511165	0.00678803		119.38	0.31764	0.0109661		115.48	0.447409
	359N	2.37598	0.0396109	3.23649	0.0686953	3.79424	0.0421389	4.14651	0.122059			351N	2.15871	0.0393709	2.08762	0.0878069			126.39	0.271413	0.00678803		121.2	0.532657	0.0109661		117.82	0.510222	0.00609427		124.31	0.412811	0.00912697		123.54	0.544643	0.00432134			124.31	0.50332	0.00678803		119.64	0.299089	0.0109661		115.74	0.412205
	360N	2.49444	0.0433254	3.57717	0.0559797	4.55286	0.0938772	5.08439	0.125422			352N	2.183	0.0402731	2.13051	0.0960644			126.39	0.271416	0.00678803		121.46	0.53866	0.0109661		118.08	0.52666	0.00609427		124.57	0.451763	0.00912697		123.8	0.542353	0.00432134			124.57	0.500303	0.00678803		119.9	0.296845	0.0109661		116	0.348467
	362N	2.55174	0.0464922	3.80386	0.0580922	5.28767	0.101003	6.20862	0.206293			353N	2.05248	0.0245386	2.20071	0.0523105			126.39	0.276381	0.00678803		121.72	0.550261	0.0109661		118.08	0.529643	0.00609427		124.83	0.481364	0.00912697		123.8	0.548172	0.00432134			124.83	0.488248	0.00678803		120.16	0.333205	0.0109661		116.26	0.292907
	363N	2.15523	0.0217973	2.79424	0.0386574	3.59363	0.0931674	3.8369	0.140176			355N	2.36423	0.0253532	2.56779	0.0649291			126.65	0.400723	0.00678803		121.72	0.555147	0.0109661		118.08	0.533327	0.00609427		125.09	0.503	0.00912697		123.8	0.549099	0.00432134			125.09	0.471387	0.00678803		120.42	0.404818	0.0109661		116.52	0.268652
	364N	2.04956	0.026413	2.70361	0.041526	3.5344	0.0266576	4.09242	0.0902135			356N	2.3787	0.0328117	2.46309	0.0908785			126.91	0.459053	0.00678803		121.72	0.555819	0.0109661		118.34	0.53473	0.00609427		125.35	0.508892	0.00912697		124.06	0.546272	0.00432134			125.35	0.438071	0.00678803		120.68	0.474839	0.0109661		116.78	0.282995
	365N	1.99639	0.0597905	2.66447	0.044712	3.51248	0.042476	3.93392	0.114326			357N	2.40703	0.0239843	2.46161	0.0617089			127.17	0.504779	0.00678803		121.98	0.55906	0.0109661		118.6	0.551446	0.00609427		125.61	0.522703	0.00912697		124.31	0.545351	0.00432134			125.61	0.370682	0.00678803		120.94	0.520223	0.0109661		117.04	0.341372
	366N	2.04026	0.0490663	2.67859	0.0502669	3.45364	0.0333103	3.90955	0.0946186			358N	2.61635	0.0718075	2.75219	0.113238			127.43	0.513675	0.00678803		122.24	0.557081	0.0109661		118.86	0.549465	0.00609427		125.87	0.521623	0.00912697		124.57	0.550762	0.00432134			125.87	0.256578	0.00678803		121.2	0.532657	0.0109661		117.3	0.419515
	367N	2.30385	0.0703143	3.06608	0.0827508	4.00286	0.0455161	4.6176	0.160529			359N	2.47197	0.0327467	2.6102	0.0719386			127.69	0.529239	0.00678803		122.5	0.551133	0.0109661		119.12	0.554882	0.00609427		126.13	0.518795	0.00912697		124.83	0.551867	0.00432134			126.13	0.175205	0.00678803		121.46	0.53866	0.0109661		117.56	0.48295
	372N	2.1159	0.0379356	2.41785	0.037031	2.4586	0.0263819	2.73847	0.0456525			360N	2.60699	0.0496934	2.60357	0.0870492
	374N	1.59114	0.0337341	1.77491	0.0466013	1.9433	0.0220804	2.12856	0.0286741			361N	2.44498	0.0245577	2.56239	0.0492831
	375N	1.75566	0.0311651	1.93924	0.027014	2.03623	0.0256444	2.25316	0.0294546			362N	2.71471	0.0463083	2.90978	0.08608			Fitted curve				Fitted curve				Fitted curve				Fitted curve				Fitted curve					Fitted curve				Fitted curve				Fitted curve
	376N	1.54678	0.0286852	1.72539	0.036108	1.8845	0.0318841	1.9865	0.0303111			363N	2.35493	0.028798	2.29178	0.0702972			Offset (ppm)	I/I0			Offset (ppm)	I/I0			Offset (ppm)	I/I0			Offset (ppm)	I/I0			Offset (ppm)	I/I0				Offset (ppm)	I/I0			Offset (ppm)	I/I0			Offset (ppm)	I/I0
	377N	1.21174	0.0270925	1.34089	0.0268803	1.45664	0.022838	1.48666	0.0283101			364N	2.24277	0.0210089	2.35913	0.0569595			119.5	0.519878			114.42	0.555433			111	0.544542			117.9	0.52327			116.75	0.551455				117.85	0.15888			113.27	0.548737			109.33	0.494608
	380N	0.795409	0.0145826	0.839735	0.0127859	0.887889	0.0109778	0.971905	0.0143677			365N	2.24478	0.023169	2.34854	0.0626764			119.52	0.519946			114.44	0.555463			111.02	0.545358			117.92	0.523507			116.77	0.552176				117.88	0.163261			113.29	0.549476			109.35	0.498364
												366N	2.31885	0.0256599	2.35614	0.0649082			119.54	0.520536			114.46	0.556397			111.04	0.545664			117.94	0.524408			116.79	0.551886				117.9	0.169443			113.31	0.551022			109.37	0.501567
												367N	2.47699	0.0247006	2.57313	0.0600777			119.57	0.521391			114.48	0.557347			111.06	0.545144			117.98	0.525006			116.81	0.550869				117.92	0.17701			113.33	0.552328			109.39	0.5038
												371N	2.29476	0.0851052	2.43196	0.0823963			119.59	0.521945			114.5	0.557387			111.08	0.544338			118.01	0.524207			116.84	0.550143				117.94	0.18564			113.36	0.552571			109.41	0.505482
												372N	2.23255	0.0253546	2.1876	0.0691499			119.61	0.521911			114.53	0.556517			111.1	0.544089			118.03	0.523623			116.86	0.550418				117.96	0.195318			113.38	0.551995			109.44	0.50745
												374N	1.75753	0.0168526	1.75096	0.0444368			119.63	0.521595			114.54	0.556388			111.13	0.544665			118.05	0.52392			116.88	0.551371				117.98	0.20621			113.4	0.551662			109.46	0.510109
												375N	1.93555	0.0227435	1.91215	0.0585562			119.65	0.521583			114.55	0.555677			111.15	0.54546			118.07	0.52484			116.9	0.551988				118.01	0.218327			113.42	0.552369			109.48	0.51303
												376N	1.7824	0.0368548	1.77355	0.0636278			119.67	0.522135			114.56	0.557427			111.17	0.545615			118.09	0.525447			116.92	0.551602				118.03	0.23132			113.44	0.553835			109.5	0.51539
												377N	1.41038	0.0194025	1.34422	0.0524627			119.7	0.5229			114.57	0.555785			111.19	0.544914			118.11	0.5251			116.94	0.550572				118.05	0.244641			113.46	0.554982			109.52	0.516826
												379N	1.31905	0.0191667	1.41309	0.0671688			119.72	0.523274			114.58	0.557652			111.21	0.544032			118.14	0.524136			116.97	0.549905				118.07	0.257896			113.49	0.555043			109.54	0.517807
												380N	0.817449	0.0136614	0.922356	0.0409058			119.74	0.52303			114.59	0.556784			111.23	0.543842			118.16	0.523543			116.99	0.55023				118.09	0.271057			113.51	0.554344			109.57	0.519171
																			119.76	0.522569			114.61	0.556852			111.25	0.544499			118.18	0.523927			117.01	0.551153				118.11	0.284304			113.53	0.553975			109.59	0.521267
																			119.78	0.522513			114.61	0.557686			111.28	0.545254			118.2	0.524862			117.03	0.55167				118.14	0.297683			113.55	0.554679			109.61	0.523607
																			119.8	0.523052			114.63	0.555874			111.3	0.545223			118.22	0.525312			117.05	0.551195				118.16	0.310916			113.57	0.556087			109.63	0.525365
																			119.83	0.523731			114.63	0.557579			111.32	0.544323			118.24	0.524716			117.07	0.550152				118.18	0.323569			113.59	0.557096			109.65	0.52623
																			119.85	0.523913			114.65	0.55576			111.34	0.543381			118.27	0.523593			117.1	0.54954				118.2	0.335406			113.62	0.556995			109.67	0.526728
																			119.87	0.523455			114.66	0.556583			111.36	0.543284			118.29	0.523026			117.12	0.549907				118.22	0.346563			113.64	0.556194			109.7	0.527692
																			119.89	0.52287			114.67	0.556665			111.38	0.54403			118.31	0.523522			117.14	0.550796				118.24	0.35736			113.66	0.555813			109.72	0.529415
																			119.91	0.522804			114.68	0.55574			111.43	0.544444			118.33	0.524455			117.16	0.551215				118.27	0.367945			113.68	0.556534			109.74	0.531349
																			119.93	0.523348			114.69	0.557681			111.45	0.543328			118.35	0.524699			117.18	0.550654				118.29	0.378125			113.7	0.557901			109.76	0.532668
																			119.96	0.523927			114.7	0.555946			111.47	0.542357			118.37	0.523816			117.2	0.5496				118.31	0.387557			113.72	0.558784			109.78	0.533117
																			119.98	0.523891			114.71	0.557763			111.49	0.542389			118.4	0.522547			117.23	0.549038				118.33	0.396105			113.75	0.558533			109.8	0.533277
																			120	0.523209			114.72	0.557015			111.51	0.543221			118.42	0.522052			117.25	0.549441				118.35	0.403992			113.77	0.557648			109.83	0.533981
																			120.02	0.522524			114.73	0.556814			111.54	0.543771			118.44	0.522684			117.27	0.550291				118.37	0.411591			113.79	0.557273			109.85	0.535459
																			120.04	0.522482			114.74	0.557853			111.56	0.543211			118.46	0.523579			117.29	0.550613				118.4	0.419065			113.81	0.558026			109.87	0.537105
																			120.06	0.523038			114.76	0.555808			111.58	0.541868			118.48	0.523545			117.31	0.549968				118.42	0.426219			113.83	0.559364			109.89	0.538093
																			120.09	0.523485			114.76	0.55758			111.6	0.540911			118.5	0.522337			117.33	0.548902				118.44	0.432726			113.85	0.560128			109.91	0.538227
																			120.11	0.523187			114.78	0.55579			111.62	0.541115			118.53	0.520949			117.36	0.548384				118.46	0.438485			113.88	0.559735			109.93	0.53815
																			120.13	0.522271			114.79	0.556455			111.64	0.542012			118.55	0.520588			117.38	0.548817				118.48	0.443752			113.9	0.558777			109.96	0.538688
																			120.15	0.521516			114.8	0.55679			111.67	0.542348			118.57	0.52137			117.4	0.549626				118.5	0.448905			113.92	0.558424			109.98	0.540009
																			120.17	0.521531			114.81	0.555627			111.69	0.54142			118.59	0.52216			117.42	0.549849				118.53	0.45408			113.94	0.559225			110	0.541443
																			120.19	0.52209			114.82	0.557768			111.71	0.539854			118.61	0.521753			117.44	0.54912				118.55	0.459054			113.96	0.560539			110.02	0.542169
																			120.22	0.522346			114.83	0.555952			111.73	0.538978			118.63	0.520184			117.46	0.54804				118.57	0.463491			113.98	0.561187			110.04	0.542056
																			120.24	0.521727			114.85	0.557092			111.75	0.539395			118.66	0.518733			117.49	0.547562				118.59	0.467311			114.01	0.560655			110.06	0.541809
																			120.26	0.520571			114.86	0.556575			111.77	0.5403			118.68	0.518579			117.51	0.548019				118.61	0.470791			114.03	0.559634			110.09	0.542249
																			120.28	0.51979			114.87	0.557844			111.8	0.5403			118.7	0.519503			117.53	0.548781				118.63	0.474304			114.05	0.559318			110.11	0.543471
																			120.3	0.519893			114.89	0.555557			111.82	0.538922			118.72	0.520074			117.55	0.548903				118.66	0.477952			114.07	0.560178			110.13	0.544743
																			120.32	0.520416			114.91	0.555662			111.84	0.537167			118.74	0.519172			117.57	0.548088				118.68	0.481476			114.09	0.561474			110.15	0.545251
																			120.35	0.520388			114.93	0.556763			111.86	0.536467			118.76	0.517227			117.59	0.54699				118.7	0.484533			114.11	0.562002			110.17	0.544936
																			120.37	0.519377			114.95	0.557679			111.88	0.537122			118.79	0.515809			117.62	0.546548				118.72	0.487063			114.14	0.561331			110.19	0.544567
																			120.39	0.517989			114.97	0.557393			111.9	0.537919			118.81	0.515945			117.64	0.547023				118.74	0.489367			114.16	0.560256			110.22	0.544956
																			120.41	0.517242			114.99	0.55612			111.93	0.53741			118.83	0.516951			117.66	0.547732				118.76	0.491813			114.18	0.559992			110.24	0.546122
																			120.43	0.517451			115.02	0.555115			111.95	0.535511			118.85	0.517125			117.68	0.547747				118.79	0.494468			114.2	0.560923			110.26	0.547264
																			120.45	0.517851			115.04	0.555372			111.97	0.533654			118.87	0.515586			117.7	0.546841				118.81	0.497036			114.22	0.562201			110.28	0.547579
																			120.48	0.517399			115.06	0.556575			111.99	0.533253			118.89	0.513296			117.72	0.545723				118.83	0.499168			114.24	0.562602			110.3	0.547091
																			120.5	0.51592			115.08	0.557397			112.01	0.534118			118.92	0.512064			117.75	0.545312				118.85	0.500834			114.27	0.561789			110.32	0.546637
																			120.52	0.514343			115.1	0.556873			112.03	0.534593			118.94	0.512554			117.77	0.545798				118.87	0.50236			114.29	0.56067			110.35	0.547012
																			120.54	0.513708			115.12	0.55543			112.06	0.533351			118.96	0.51349			117.79	0.546447				118.89	0.504111			114.31	0.560474			110.37	0.548151
																			120.56	0.513997			115.15	0.55447			112.08	0.530907			118.98	0.512996			117.81	0.546347				118.92	0.506115			114.33	0.561487			110.39	0.54918
																			120.6	0.513043			115.17	0.554914			112.1	0.529121			119	0.510689			117.83	0.545344				118.94	0.508039			114.35	0.562743			110.41	0.549317
																			120.63	0.511043			115.19	0.556213			112.12	0.529143			119.02	0.508183			117.85	0.5442				118.96	0.509536			114.37	0.563006			110.43	0.548675
																			120.65	0.509375			115.21	0.556891			112.14	0.530069			119.05	0.507345			117.88	0.543813				118.98	0.510606			114.4	0.562047			110.45	0.548164
																			120.67	0.508928			115.23	0.556084			112.16	0.529864			119.07	0.508178			117.9	0.544303				119	0.511609			114.42	0.560892			110.48	0.548556
																			120.69	0.509177			115.25	0.554472			112.19	0.527647			119.09	0.50872			117.92	0.544881				119.02	0.512902			114.46	0.561887			110.5	0.549688
																			120.71	0.508709			115.28	0.553606			112.21	0.524757			119.11	0.507197			117.94	0.544657				119.05	0.514471			114.48	0.563114			110.52	0.550614
																			120.73	0.506806			115.3	0.554275			112.23	0.523318			119.13	0.504078			117.96	0.543548				119.07	0.515948			114.5	0.563225			110.54	0.550576
																			120.76	0.504308			115.32	0.55565			112.25	0.523805			119.15	0.501644			117.98	0.54237				119.09	0.516988			114.53	0.562112			110.56	0.549794
																			120.78	0.502718			115.34	0.556116			112.27	0.524397			119.18	0.501425			118.01	0.542001				119.11	0.517633			114.54	0.561718			110.58	0.54925
																			120.8	0.502468			115.36	0.554972			112.29	0.522986			119.2	0.502369			118.03	0.542485				119.13	0.518276			114.55	0.560934			110.61	0.549685
																			120.82	0.502357			115.38	0.553209			112.32	0.519641			119.22	0.501937			118.05	0.542979				119.15	0.519264			114.56	0.56305			110.63	0.550824
																			120.84	0.500867			115.41	0.5525			112.34	0.516641			119.24	0.499007			118.07	0.542615				119.18	0.520539			114.57	0.56093			110.65	0.551645
																			120.86	0.497943			115.43	0.553432			112.36	0.515877			119.26	0.495279			118.09	0.541388				119.2	0.521692			114.58	0.563405			110.67	0.55143
																			120.89	0.495134			115.45	0.55484			112.38	0.516563			119.28	0.493402			118.11	0.540167				119.22	0.522388			114.59	0.562135			110.69	0.550516
																			120.91	0.493818			115.47	0.555001			112.4	0.51602			119.31	0.493845			118.14	0.539807				119.24	0.522716			114.6	0.562406			110.71	0.549964
																			120.93	0.493525			115.49	0.553466			112.42	0.512809			119.33	0.494207			118.16	0.540272				119.26	0.523107			114.61	0.563323			110.74	0.550466
																			120.95	0.492391			115.51	0.551589			112.45	0.508542			119.35	0.491954			118.18	0.540665				119.28	0.523894			114.63	0.561073			110.76	0.55162
																			120.97	0.489345			115.54	0.551125			112.47	0.506076			119.37	0.487491			118.2	0.540142				119.31	0.524962			114.63	0.563258			110.78	0.552327
																			120.99	0.485458			115.56	0.552351			112.49	0.506047			119.39	0.48383			118.22	0.53878				119.33	0.525867			114.65	0.560787			110.8	0.551925
																			121.02	0.482735			115.58	0.553712			112.51	0.505936			119.41	0.483005			118.24	0.537505				119.35	0.526289			114.66	0.561984			110.82	0.550887
																			121.04	0.481659			115.6	0.553441			112.53	0.503033			119.44	0.483479			118.27	0.537142				119.37	0.526372			114.67	0.561857			110.84	0.55035
																			121.06	0.48048			115.62	0.551467			112.55	0.497829			119.46	0.48185			118.29	0.537571				119.39	0.526586			114.68	0.560799			110.87	0.550942
																			121.08	0.477288			115.64	0.549554			112.58	0.493567			119.48	0.477029			118.31	0.537838				119.41	0.527241			114.69	0.563181			110.91	0.552689
																			121.1	0.472417			115.67	0.549448			112.6	0.492216			119.5	0.471748			118.33	0.537131				119.44	0.528162			114.7	0.560926			110.93	0.552084
																			121.12	0.468136			115.69	0.550974			112.62	0.491831			119.52	0.469252			118.35	0.535613				119.46	0.528864			114.71	0.563367			110.95	0.550929
																			121.15	0.465788			115.71	0.552149			112.64	0.488852			119.54	0.469106			118.37	0.534265				119.48	0.529052			114.72	0.562239			110.97	0.550437
																			121.17	0.463956			115.73	0.551286			112.66	0.4827			119.56	0.467535			118.4	0.533883				119.5	0.528938			114.73	0.562179			110.99	0.551141
																			121.19	0.460161			115.75	0.54885			112.68	0.476682			119.59	0.462215			118.42	0.534253				119.52	0.529029			114.74	0.563366			111.02	0.552325
																			121.21	0.454096			115.77	0.547036			112.71	0.473708			119.61	0.455432			118.44	0.534363				119.54	0.529602			114.76	0.560805			111.04	0.552741
																			121.23	0.448129			115.8	0.547421			112.73	0.472261			119.63	0.451207			118.46	0.533437				119.57	0.530412			114.76	0.5631			111.06	0.551913
																			121.25	0.444162			115.82	0.549195			112.75	0.468245			119.65	0.449861			118.48	0.531733				119.59	0.530933			114.78	0.560644			111.08	0.550652
																			121.28	0.440931			115.84	0.54996			112.77	0.460564			119.67	0.447355			118.5	0.530291				119.61	0.53091			114.79	0.561658			111.1	0.550237
																			121.3	0.435598			115.86	0.548316			112.79	0.452763			119.69	0.440725			118.53	0.529866				119.63	0.530632			114.8	0.561853			111.12	0.551076
																			121.32	0.42768			115.88	0.54546			112.81	0.448047			119.72	0.432297			118.55	0.530144				119.65	0.530641			114.81	0.560487			111.15	0.552256
																			121.34	0.41979			115.9	0.543965			112.84	0.444538			119.74	0.426481			118.57	0.530054				119.67	0.53117			114.82	0.563151			111.17	0.552473
																			121.36	0.413845			115.93	0.544966			112.86	0.437861			119.76	0.423344			118.59	0.528863				119.7	0.531887			114.83	0.560773			111.19	0.551398
																			121.38	0.408137			115.95	0.546823			112.88	0.427613			119.78	0.418339			118.61	0.526934				119.72	0.532234			114.84	0.563136			111.21	0.550049
																			121.41	0.399774			115.97	0.546835			112.9	0.417949			119.8	0.409014			118.63	0.525366				119.74	0.532008			114.85	0.562197			111.23	0.549751
																			121.43	0.389041			115.99	0.54423			112.92	0.411041			119.82	0.398718			118.66	0.524864				119.76	0.53159			114.86	0.561744			111.25	0.550743
																			121.45	0.378874			116.01	0.541126			112.94	0.403564			119.85	0.391301			118.68	0.525004				119.78	0.531553			114.87	0.563237			111.28	0.55189
																			121.47	0.370078			116.03	0.540267			112.97	0.392061			119.87	0.384929			118.7	0.524655				119.8	0.532064			114.89	0.560347			111.3	0.551855
																			121.49	0.359974			116.06	0.541932			112.99	0.378499			119.89	0.375068			118.72	0.523137				119.83	0.532693			114.91	0.560346			111.32	0.550506
																			121.51	0.346831			116.08	0.543494			113.01	0.366608			119.91	0.361912			118.74	0.52093				119.85	0.532855			114.93	0.561703			111.34	0.549097
																			121.54	0.332622			116.1	0.542282			113.03	0.3553			119.93	0.349713			118.76	0.519191				119.87	0.532426			114.95	0.562948			111.36	0.548969
																			121.56	0.31932			116.12	0.538643			113.05	0.340751			119.95	0.339163			118.79	0.518563				119.89	0.531889			114.97	0.562689			111.38	0.550125
																			121.58	0.305329			116.14	0.53569			113.07	0.323324			119.98	0.326297			118.81	0.5185				119.91	0.531838			114.99	0.56108			111.41	0.55119
																			121.6	0.288514			116.16	0.535842			113.1	0.306481			120	0.309824			118.83	0.517809				119.93	0.532348			115.02	0.559689			111.43	0.550831
																			121.62	0.270193			116.19	0.537969			113.12	0.28969			120.02	0.293244			118.85	0.51588				119.96	0.532877			115.04	0.559888			111.45	0.549187
																			121.64	0.252298			116.21	0.538525			113.14	0.269622			120.04	0.277546			118.87	0.513322				119.98	0.53283			115.06	0.561398			111.47	0.547764
																			121.67	0.233231			116.23	0.535571			113.16	0.247695			120.06	0.259129			118.89	0.511348				120	0.53219			115.08	0.562548			111.49	0.547864
																			121.69	0.211718			116.25	0.531141			113.18	0.226512			120.08	0.23807			118.92	0.510525				120.02	0.531558			115.1	0.561995			111.51	0.549184
																			121.71	0.1901			116.27	0.529044			113.2	0.203483			120.11	0.21778			118.94	0.510165				120.04	0.531525			115.12	0.560158			111.54	0.550087
																			121.73	0.168604			116.29	0.530429			113.23	0.178055			120.13	0.196406			118.96	0.509022				120.06	0.532039			115.15	0.558814			111.56	0.549317
																			121.75	0.145232			116.32	0.532253			113.25	0.154868			120.15	0.172003			118.98	0.506569				120.09	0.532438			115.17	0.559259			111.58	0.547364
																			121.77	0.122341			116.34	0.530707			113.27	0.129953			120.17	0.149451			119	0.503561				120.11	0.532143			115.19	0.56092			111.6	0.545998
																			121.8	0.102549			116.36	0.525768			113.29	0.103734			120.19	0.126892			119.02	0.501265				120.13	0.531284			115.21	0.561914			111.62	0.546396
																			121.82	0.0765448			116.38	0.52144			113.31	0.0858033			120.21	0.0993765			119.05	0.500147				120.15	0.530584			115.23	0.561005			111.64	0.547853
																			121.84	0.0665019			116.4	0.521064			113.33	0.0594737			120.24	0.0857724			119.07	0.499365				120.17	0.5306			115.25	0.558938			111.67	0.548472
																			121.86	0.0361812			116.42	0.523155			113.36	0.0364697			120.26	0.0546474			119.09	0.49762				120.19	0.531107			115.28	0.5577			111.69	0.547185
																			121.88	0.033082			116.45	0.52296			113.38	0.0563356			120.28	0.0388159			119.11	0.494498				120.22	0.531321			115.3	0.558444			111.71	0.544936
																			121.9	0.0364823			116.47	0.518206			113.4	-0.00736898			120.3	0.0564546			119.13	0.490915				120.24	0.530723			115.32	0.560237			111.73	0.543735
																			121.93	-0.0197624			116.49	0.512097			113.42	-0.0399508			120.32	-0.0150823			119.15	0.488184				120.26	0.529639			115.34	0.560989			111.75	0.544501
																			121.95	-0.0282371			116.51	0.509539			113.44	-0.00294266			120.34	-0.0416655			119.18	0.486643				120.28	0.528912			115.36	0.559652			111.77	0.546016
																			121.97	0.00559398			116.53	0.510931			113.46	0.0277294			120.37	-0.000252396			119.2	0.485279				120.3	0.529002			115.38	0.557369			111.8	0.546175
																			121.99	0.0247398			116.55	0.511383			113.49	0.0247732			120.39	0.0295018			119.22	0.482753				120.32	0.529466			115.41	0.556321			111.82	0.544256
																			122.01	0.0157461			116.58	0.506785			113.51	-0.0108971			120.41	0.0228895			119.24	0.478793				120.35	0.529406			115.43	0.55742			111.84	0.541772
																			122.03	-0.0171409			116.6	0.499258			113.53	-0.0433141			120.43	-0.0174293			119.26	0.4745				120.37	0.528439			115.45	0.559296			111.86	0.54089
																			122.06	-0.033163			116.62	0.494629			113.55	0.0017224			120.45	-0.0466834			119.28	0.471217				120.39	0.527138			115.47	0.559686			111.88	0.542071
																			122.08	0.0150462			116.64	0.494746			113.57	0.0534255			120.47	0.0088465			119.31	0.469124				120.41	0.526437			115.49	0.557843			111.9	0.543482
																			122.1	0.0393497			116.66	0.494735			113.59	0.0263004			120.5	0.0537755			119.33	0.467019				120.43	0.526614			115.51	0.555388			111.93	0.542931
																			122.12	0.0215455			116.68	0.489375			113.62	0.0575342			120.52	0.0231239			119.35	0.463546				120.45	0.526951			115.54	0.554643			111.95	0.540286
																			122.14	0.0537513			116.71	0.480341			113.64	0.0727829			120.54	0.0594885			119.37	0.458619				120.48	0.526487			115.56	0.556148			111.97	0.537713
																			122.16	0.0614238			116.73	0.474069			113.66	0.0932584			120.56	0.0686929			119.39	0.453547				120.5	0.525081			115.58	0.558012			111.99	0.537352
																			122.19	0.0846108			116.75	0.472644			113.68	0.113034			120.58	0.0906771			119.41	0.449686				120.52	0.523599			115.6	0.557878			112.01	0.538924
																			122.21	0.101034			116.77	0.47058			113.7	0.136746			120.6	0.106605			119.44	0.447017				120.54	0.522992			115.62	0.555456			112.03	0.539925
																			122.23	0.123685			116.79	0.462681			113.72	0.156599			120.63	0.128832			119.46	0.444137				120.56	0.523228			115.64	0.552921			112.06	0.538345
																			122.25	0.143689			116.81	0.451775			113.75	0.178848			120.65	0.146141			119.48	0.439712				120.58	0.523278			115.67	0.55263			112.08	0.534958
																			122.27	0.164239			116.84	0.444401			113.77	0.20021			120.67	0.165241			119.5	0.433904				120.61	0.522234			115.69	0.554562			112.1	0.532578
																			122.29	0.185492			116.86	0.440589			113.79	0.219032			120.69	0.18421			119.52	0.428251				120.63	0.520337			115.71	0.556247			112.12	0.532952
																			122.32	0.204931			116.88	0.433792			113.81	0.238328			120.71	0.200212			119.54	0.424093				120.65	0.518761			115.73	0.555375			112.14	0.534714
																			122.34	0.223268			116.9	0.421423			113.83	0.25749			120.73	0.216074			119.56	0.421165				120.67	0.518313			115.75	0.552331			112.16	0.534792
																			122.36	0.242192			116.92	0.408812			113.85	0.273426			120.76	0.23263			119.59	0.417854				120.69	0.518486			115.77	0.549884			112.19	0.531845
																			122.38	0.259722			116.94	0.399828			113.88	0.288004			120.78	0.246245			119.61	0.412904				120.71	0.517976			115.8	0.55023			112.21	0.527898
																			122.4	0.274719			116.97	0.390266			113.9	0.303924			120.8	0.25751			119.63	0.406787				120.74	0.516139			115.82	0.552545			112.23	0.526166
																			122.42	0.289415			116.99	0.375542			113.92	0.318948			120.82	0.27008			119.65	0.401286				120.76	0.513771			115.84	0.553771			112.25	0.527373
																			122.45	0.304797			117.01	0.35873			113.94	0.330305			120.84	0.283001			119.67	0.397662				120.78	0.512249			115.86	0.551905			112.27	0.528771
																			122.47	0.318564			117.03	0.344132			113.96	0.340244			120.86	0.29248			119.69	0.395326				120.8	0.511952			115.88	0.548273			112.29	0.527172
																			122.49	0.32949			117.05	0.32862			113.98	0.352199			120.89	0.299285			119.72	0.392444				120.82	0.511754			115.9	0.546196			112.32	0.522677
																			122.51	0.33991			117.07	0.308327			114.01	0.36461			120.91	0.30772			119.74	0.387894				120.84	0.510268			115.93	0.547365			112.34	0.51873
																			122.53	0.351744			117.1	0.287089			114.03	0.373532			120.93	0.318013			119.76	0.382522				120.87	0.507467			115.95	0.549877			112.36	0.518198
																			122.55	0.363145			117.12	0.266821			114.05	0.379485			120.95	0.325764			119.78	0.378326				120.89	0.504788			115.97	0.550204			112.38	0.519898
																			122.58	0.371625			117.14	0.24288			114.07	0.38682			120.97	0.329467			119.8	0.376374				120.91	0.503483			115.99	0.547088			112.4	0.519787
																			122.6	0.378283			117.16	0.216469			114.09	0.396768			120.99	0.333218			119.82	0.375643				120.95	0.501898			116.01	0.543068			112.42	0.515686
																			122.62	0.386153			117.18	0.193015			114.11	0.40554			121.02	0.340221			119.85	0.374069				120.97	0.498933			116.03	0.54178			112.45	0.510033
																			122.64	0.395501			117.2	0.163807			114.14	0.410264			121.04	0.347776			119.87	0.370747				120.99	0.495209			116.06	0.543875			112.47	0.507148
																			122.66	0.403503			117.23	0.137223			114.16	0.413369			121.06	0.351531			119.89	0.366957				121.02	0.492563			116.08	0.54613			112.49	0.508
																			122.68	0.408588			117.25	0.111762			114.18	0.418962			121.08	0.352103			119.91	0.364851				121.04	0.491407			116.1	0.544939			112.51	0.508793
																			122.71	0.412759			117.27	0.0873973			114.2	0.426931			121.1	0.354123			119.93	0.365149				121.06	0.490116			116.12	0.540436			112.53	0.505435
																			122.73	0.418675			117.29	0.0472299			114.22	0.433282			121.12	0.359524			119.95	0.366287				121.08	0.486949			116.14	0.536525			112.55	0.498671
																			122.75	0.425945			117.31	0.0789429			114.24	0.435844			121.15	0.364953			119.98	0.366018				121.1	0.482244			116.16	0.53655			112.58	0.4934
																			122.77	0.431829			117.33	0.00463896			114.27	0.437181			121.17	0.366634			120	0.363806				121.12	0.478087			116.19	0.539377			112.6	0.492606
																			122.79	0.435081			117.36	-0.0513146			114.29	0.440994			121.19	0.365538			120.02	0.361446				121.15	0.475683			116.21	0.54048			112.62	0.493363
																			122.81	0.437571			117.38	-0.0102007			114.31	0.447231			121.21	0.36591			120.04	0.361159				121.17	0.473702			116.23	0.537058			112.64	0.490308
																			122.84	0.441716			117.4	0.0318426			114.33	0.452363			121.23	0.369568			120.06	0.363138				121.19	0.469879			116.25	0.531428			112.66	0.482572
																			122.85	0.447087			117.42	0.0326639			114.35	0.454098			121.25	0.373692			120.08	0.365214				121.21	0.463964			116.27	0.528549			112.68	0.475155
																			122.86	0.447358			117.44	-0.00863223			114.37	0.454235			121.28	0.374687			120.11	0.365105				121.23	0.458136			116.29	0.530264			112.71	0.472459
																			122.87	0.449019			117.46	-0.054183			114.4	0.456223			121.3	0.372779			120.13	0.362885				121.25	0.454107			116.32	0.532917			112.73	0.472208
																			122.88	0.452124			117.49	-0.00622116			114.42	0.460827			121.32	0.371555			120.15	0.360955				121.28	0.45069			116.34	0.531435			112.75	0.468244
																			122.89	0.451046			117.51	0.0702395			114.44	0.465353			121.34	0.373368			120.17	0.361443				121.3	0.445291			116.36	0.525381			112.77	0.458933
																			122.9	0.454554			117.53	0.0361206			114.46	0.467116			121.36	0.376546			120.19	0.363791				121.32	0.437501			116.38	0.519738			112.79	0.449634
																			122.92	0.454923			117.55	0.0672289			114.48	0.466677			121.38	0.37765			120.21	0.365221				121.34	0.429707			116.4	0.519103			112.81	0.445195
																			122.92	0.455894			117.57	0.0904306			114.5	0.467012			121.41	0.375717			120.24	0.363699				121.36	0.42363			116.42	0.521986			112.84	0.442808
																			122.94	0.459788			117.59	0.108439			114.53	0.469867			121.43	0.373278			120.26	0.360212				121.38	0.417685			116.45	0.522299			112.86	0.435913
																			122.94	0.458428			117.62	0.13175			114.54	0.473339			121.45	0.373194			120.28	0.357767				121.41	0.409242			116.47	0.516703			112.88	0.423943
																			122.96	0.463378			117.64	0.155662			114.55	0.473791			121.47	0.375291			120.3	0.35808				121.43	0.398578			116.49	0.508959			112.9	0.41318
																			122.97	0.462654			117.66	0.175167			114.56	0.472515			121.49	0.37674			120.32	0.35956				121.45	0.388353			116.51	0.505536			112.92	0.406915
																			122.98	0.46487			117.68	0.198136			114.57	0.476007			121.51	0.375488			120.34	0.358935				121.47	0.379268			116.53	0.507456			112.94	0.400187
																			122.99	0.466793			117.7	0.218481			114.58	0.472744			121.54	0.372588			120.37	0.354871				121.49	0.368878			116.55	0.508642			112.97	0.387859
																			123	0.465802			117.72	0.235996			114.59	0.475708			121.56	0.370835			120.39	0.349574				121.51	0.355617			116.58	0.503447			112.99	0.372943
																			123.01	0.469066			117.75	0.255119			114.6	0.475309			121.58	0.371508			120.41	0.34644				121.54	0.341265			116.6	0.494107			113.01	0.361078
																			123.02	0.468122			117.77	0.272987			114.61	0.474889			121.6	0.373005			120.43	0.346222				121.56	0.327586			116.62	0.488148			113.03	0.350665
																			123.03	0.469817			117.79	0.286447			114.63	0.478624			121.62	0.372815			120.45	0.346034				121.58	0.313124			116.64	0.488493			113.05	0.336042
																			123.04	0.471873			117.81	0.299981			114.63	0.475917			121.64	0.370383			120.47	0.342508				121.6	0.295951			116.66	0.489213			113.07	0.317834
																			123.05	0.471005			117.83	0.315697			114.65	0.480205			121.67	0.367644			120.5	0.335683				121.62	0.277241			116.68	0.483263			113.1	0.301261
																			123.07	0.47526			117.85	0.328696			114.66	0.478827			121.69	0.366749			120.52	0.329157				121.64	0.258719			116.71	0.472242			113.12	0.285523
																			123.07	0.473827			117.88	0.336932			114.67	0.479536			121.71	0.367682			120.54	0.326087				121.67	0.238961			116.73	0.46443			113.14	0.265704
																			123.09	0.476855			117.9	0.345652			114.68	0.481405			121.73	0.368394			120.56	0.325488				121.69	0.21684			116.75	0.463098			113.16	0.243969
																			123.1	0.477381			117.92	0.357983			114.69	0.47856			121.75	0.367161			120.58	0.323197				121.71	0.194446			116.77	0.461532			113.18	0.224086
																			123.11	0.477239			117.94	0.369066			114.7	0.481811			121.77	0.364471			120.6	0.316678				121.73	0.172026			116.79	0.452663			113.2	0.202085
																			123.12	0.479829			117.96	0.374428			114.71	0.479365			121.8	0.362389			120.63	0.308173				121.75	0.147867			116.81	0.439603			113.23	0.177111
																			123.13	0.478234			117.98	0.377928			114.72	0.480624			121.82	0.362242			120.65	0.302321				121.77	0.12416			116.84	0.430923			113.25	0.155781
																			123.14	0.480572			118.01	0.385633			114.73	0.481851			121.84	0.363219			120.67	0.300751				121.8	0.103174			116.86	0.427277			113.27	0.131536
																			123.15	0.480754			118.03	0.395999			114.74	0.480079			121.86	0.363353			120.69	0.299984				121.82	0.0772131			116.88	0.420381			113.29	0.105764
																			123.16	0.480871			118.05	0.40232			114.76	0.483952			121.88	0.361711			120.71	0.295443				121.84	0.0651016			116.9	0.40641			113.31	0.0896652
																			123.17	0.483824			118.07	0.403198			114.76	0.481497			121.9	0.359356			120.73	0.287064				121.86	0.0365537			116.92	0.391979			113.33	0.0629886
																			123.18	0.482326			118.09	0.404668			114.78	0.484033			121.93	0.358124			120.76	0.279685				121.88	0.031629			116.94	0.382519			113.36	0.0351547
																			123.2	0.485788			118.11	0.411223			114.79	0.483872			121.95	0.358626			120.78	0.277351				121.9	0.0320574			116.97	0.373023			113.38	0.0702688
																			123.22	0.486222			118.14	0.419415			114.8	0.482679			121.97	0.359649			120.8	0.278241				121.93	-0.0154987			116.99	0.357348			113.4	-0.0102875
																			123.24	0.486348			118.16	0.423007			114.81	0.485098			121.99	0.359541			120.82	0.276676				121.95	-0.0219318			117.01	0.339157			113.42	-0.0584595
																			123.26	0.487589			118.18	0.42175			114.82	0.481942			122.01	0.35799			120.84	0.270178				121.97	0.0060533			117.03	0.324293			113.44	-0.012479
																			123.28	0.48998			118.2	0.421523			114.83	0.484343			122.03	0.356311			120.86	0.262874				121.99	0.0216345			117.05	0.309114			113.46	0.0283772
																			123.3	0.492205			118.22	0.426236			114.84	0.483022			122.06	0.355982			120.89	0.260517				122.01	0.0144801			117.07	0.288465			113.49	0.0244376
																			123.33	0.49312			118.24	0.432788			114.85	0.482904			122.08	0.357074			120.91	0.263046				122.03	-0.012507			117.1	0.267148			113.51	-0.0224674
																			123.35	0.493008			118.27	0.435451			114.86	0.484993			122.1	0.358236			120.93	0.264343				122.06	-0.0268529			117.12	0.247967			113.53	-0.0606965
																			123.37	0.493205			118.29	0.43336			114.87	0.482684			122.12	0.358179			120.95	0.260098				122.08	0.0126156			117.14	0.22499			113.55	0.00431366
																			123.39	0.494585			118.31	0.431379			114.89	0.485918			122.14	0.357039			120.97	0.253701				122.1	0.0348763			117.16	0.199483			113.57	0.0672487
																			123.41	0.49664			118.33	0.433739			114.91	0.485004			122.16	0.35618			120.99	0.251943				122.12	0.021219			117.18	0.178569			113.59	0.0244384
																			123.43	0.498094			118.35	0.438843			114.93	0.483411			122.19	0.356711			121.02	0.255695				122.14	0.0498933			117.2	0.150918			113.62	0.0643194
																			123.46	0.498327			118.37	0.441548			114.95	0.48291			122.21	0.358331			121.04	0.258375				122.16	0.0587651			117.23	0.126733			113.64	0.0761746
																			123.48	0.498018			118.4	0.439603			114.97	0.483941			122.23	0.359696			121.06	0.254952				122.19	0.0809037			117.25	0.104114			113.66	0.097056
																			123.5	0.498355			118.42	0.436212			114.99	0.485202			122.25	0.359862			121.08	0.249181				122.21	0.0976979			117.27	0.0825864			113.68	0.114411
																			123.52	0.499736			118.44	0.435927			115.02	0.485122			122.27	0.359264			121.1	0.248264				122.23	0.120024			117.29	0.039089			113.7	0.137679
																			123.54	0.501379			118.46	0.439188			115.04	0.48356			122.29	0.359205			121.12	0.252115				122.25	0.140153			117.31	0.086594			113.72	0.154868
																			123.56	0.502213			118.48	0.442037			115.06	0.481891			122.32	0.360464			121.15	0.253268				122.27	0.16084			117.33	0.00108497			113.75	0.175599
																			123.59	0.502036			118.5	0.440977			115.08	0.481475			122.34	0.362495			121.17	0.248187				122.29	0.182123			117.36	-0.0690357			113.77	0.195464
																			123.61	0.501696			118.53	0.437005			115.1	0.482208			122.36	0.36404			121.19	0.242652				122.32	0.201728			117.38	-0.0211533			113.79	0.212035
																			123.63	0.502145			118.55	0.434227			115.12	0.482691			122.38	0.364457			121.21	0.242312				122.34	0.22033			117.4	0.0300168			113.81	0.229854
																			123.65	0.503425			118.57	0.434988			115.15	0.481767			122.4	0.364365			121.23	0.243425				122.36	0.239363			117.42	0.0303767			113.83	0.248218
																			123.67	0.504659			118.59	0.437295			115.17	0.479739			122.42	0.364955			121.25	0.239254				122.38	0.257006			117.44	-0.0205428			113.85	0.262524
																			123.69	0.505022			118.61	0.437305			115.19	0.477985			122.45	0.366728			121.28	0.231393				122.4	0.27229			117.46	-0.0703638			113.88	0.275456
																			123.72	0.504609			118.63	0.433755			115.21	0.477463			122.47	0.36899			121.3	0.226351				122.42	0.287251			117.49	-0.00337041			113.9	0.291077
																			123.74	0.504302			118.66	0.429248			115.23	0.477713			122.49	0.370605			121.32	0.223607				122.45	0.302711			117.51	0.0828886			113.92	0.306088
																			123.76	0.50481			118.68	0.427142			115.25	0.477391			122.51	0.371178			121.34	0.216921				122.47	0.316567			117.53	0.0334306			113.94	0.316259
																			123.78	0.505929			118.7	0.427773			115.28	0.475717			122.53	0.371439			121.36	0.206387				122.49	0.327776			117.55	0.0723957			113.96	0.324842
																			123.8	0.506792			118.72	0.428233			115.3	0.473269			122.55	0.372445			121.38	0.197719				122.51	0.338499			117.57	0.0920763			113.98	0.336969
																			123.82	0.506804			118.74	0.425738			115.32	0.471324			122.58	0.374473			121.41	0.189608				122.53	0.350423			117.59	0.109893			114.01	0.350329
																			123.85	0.506259			118.76	0.420687			115.34	0.470493			122.6	0.376746			121.43	0.17696				122.55	0.361824			117.62	0.130668			114.03	0.358949
																			123.87	0.505998			118.79	0.416065			115.36	0.4701			122.62	0.378264			121.45	0.163372				122.58	0.370483			117.64	0.153793			114.05	0.363496
																			123.89	0.506511			118.81	0.414053			115.38	0.468929			122.64	0.378831			121.47	0.151477				122.6	0.37747			117.66	0.170496			114.07	0.370456
																			123.91	0.507439			118.83	0.413685			115.41	0.466511			122.66	0.379236			121.49	0.135759				122.62	0.38554			117.68	0.191894			114.09	0.381707
																			123.93	0.507976			118.85	0.412041			115.43	0.463582			122.68	0.3804			121.51	0.117686				122.64	0.394871			117.7	0.210617			114.11	0.391558
																			123.95	0.507726			118.87	0.407499			115.45	0.461273			122.71	0.382421			121.54	0.10765				122.66	0.402876			117.72	0.225881			114.14	0.395616
																			123.98	0.507104			118.89	0.401431			115.47	0.45991			122.73	0.384487			121.56	0.0783278				122.68	0.408176			117.75	0.243615			114.16	0.397453
																			124	0.506876			118.92	0.396582			115.49	0.4587			122.75	0.385729			121.58	0.0825046				122.71	0.412647			117.77	0.260633			114.18	0.403245
																			124.02	0.507351			118.94	0.394058			115.51	0.456582			122.77	0.386114			121.6	0.0342137				122.73	0.418698			117.79	0.272438			114.2	0.412858
																			124.04	0.508075			118.96	0.392205			115.54	0.453334			122.79	0.386451			121.62	0.0515403				122.75	0.425919			117.81	0.284489			114.22	0.420272
																			124.06	0.508327			118.98	0.388503			115.56	0.449769			122.81	0.387534			121.64	0.0529257				122.77	0.431797			117.83	0.300012			114.24	0.422156
																			124.08	0.507873			119	0.382296			115.58	0.446857			122.84	0.389319			121.67	-0.0456412				122.79	0.435238			117.85	0.312887			114.27	0.422321
																			124.11	0.507199			119.02	0.375421			115.6	0.444702			122.85	0.390077			121.69	-0.0485766				122.81	0.437996			117.88	0.319885			114.29	0.426346
																			124.13	0.506981			119.05	0.370148			115.62	0.442458			122.86	0.390988			121.71	0.00950663				122.84	0.442266			117.9	0.327451			114.31	0.434184
																			124.15	0.507381			119.07	0.366759			115.64	0.439222			122.87	0.39018			121.73	0.0368731				122.85	0.447428			117.92	0.340131			114.33	0.440517
																			124.17	0.507894			119.09	0.363337			115.67	0.43496			122.88	0.3918			121.75	0.0168073				122.86	0.44786			117.94	0.352037			114.35	0.441844
																			124.19	0.507891			119.11	0.357897			115.69	0.430514			122.89	0.390897			121.77	-0.0375597				122.87	0.449576			117.96	0.356901			114.37	0.44084
																			124.21	0.50727			119.13	0.350503			115.71	0.426695			122.9	0.391846			121.8	-0.0444475				122.88	0.45259			117.98	0.359101			114.4	0.442703
																			124.24	0.506548			119.15	0.343143			115.73	0.42344			122.92	0.392343			121.82	0.0542202				122.89	0.451827			118.01	0.366721			114.42	0.448616
																			124.26	0.50631			119.18	0.33758			115.75	0.41989			122.92	0.391936			121.84	0.0778131				122.9	0.455153			118.03	0.378431			114.44	0.454525
																			124.28	0.506603			119.2	0.33353			115.77	0.415292			122.94	0.393811			121.86	0.0570211				122.92	0.455765			118.05	0.385562			114.46	0.456352
																			124.3	0.506901			119.22	0.329072			115.8	0.40976			122.94	0.392744			121.88	0.117492				122.92	0.456727			118.07	0.385608			114.48	0.45491
																			124.32	0.506662			119.24	0.322758			115.82	0.404132			122.96	0.394512			121.9	0.123227				122.94	0.460563			118.09	0.386014			114.5	0.454679
																			124.34	0.505889			119.26	0.31516			115.84	0.399077			122.97	0.39412			121.93	0.162763				122.94	0.459407			118.11	0.393059			114.53	0.458317
																			124.37	0.505107			119.28	0.308243			115.86	0.394407			122.98	0.394385			121.95	0.182106				122.96	0.464143			118.14	0.402864			114.54	0.463204
																			124.39	0.504815			119.31	0.30331			115.88	0.389286			122.99	0.395253			121.97	0.211754				122.97	0.463612			118.16	0.407213			114.55	0.46365
																			124.41	0.504969			119.33	0.299714			115.9	0.383103			123	0.39414			121.99	0.235873				122.98	0.465784			118.18	0.405124			114.56	0.461401
																			124.43	0.505042			119.35	0.295657			115.93	0.376092			123.01	0.395521			122.01	0.257539				122.99	0.467688			118.2	0.403936			114.57	0.466477
																			124.45	0.504575			119.37	0.290162			115.95	0.369077			123.02	0.39451			122.03	0.280732				123	0.466926			118.22	0.409154			114.58	0.461224
																			124.47	0.503647			119.39	0.284122			115.97	0.362614			123.03	0.395116			122.06	0.300808				123.01	0.47002			118.24	0.417303			114.59	0.465551
																			124.5	0.502781			119.41	0.279366			115.99	0.356438			123.04	0.395499			122.08	0.317032				123.02	0.469349			118.27	0.42088			114.6	0.464628
																			124.52	0.502396			119.44	0.276776			116.01	0.349766			123.05	0.394832			122.1	0.33485				123.03	0.470959			118.29	0.418194			114.61	0.463867
																			124.54	0.502378			119.46	0.275449			116.03	0.342134			123.07	0.396391			122.12	0.352277				123.04	0.47306			118.31	0.415228			114.63	0.469234
																			124.56	0.502207			119.48	0.273733			116.06	0.333892			123.07	0.395236			122.14	0.364521				123.05	0.472315			118.33	0.417768			114.63	0.465012
																			124.58	0.501501			119.5	0.270996			116.08	0.325862			123.09	0.396494			122.16	0.374967				123.07	0.476395			118.35	0.424268			114.65	0.471278
																			124.6	0.5004			119.52	0.268272			116.1	0.318529			123.1	0.396092			122.19	0.388651				123.07	0.475166			118.37	0.428141			114.66	0.469053
																			124.63	0.499413			119.54	0.267157			116.12	0.3116			123.11	0.39585			122.21	0.402293				123.09	0.478059			118.4	0.426037			114.67	0.469959
																			124.65	0.498887			119.56	0.268131			116.14	0.304384			123.12	0.396616			122.23	0.410289				123.1	0.478655			118.42	0.421705			114.68	0.472656
																			124.67	0.498653			119.59	0.270088			116.16	0.296572			123.13	0.395175			122.25	0.41538				123.11	0.478618			118.44	0.421146			114.69	0.468197
																			124.69	0.498208			119.61	0.271498			116.19	0.288629			123.14	0.396289			122.27	0.424373				123.12	0.481092			118.46	0.425394			114.7	0.473021
																			124.71	0.497235			119.63	0.271967			116.21	0.281384			123.15	0.395114			122.29	0.436397				123.13	0.479754			118.48	0.429574			114.71	0.469158
																			124.73	0.495924			119.65	0.272569			116.23	0.275269			123.16	0.395383			122.32	0.444178				123.14	0.481953			118.5	0.428915			114.72	0.471005
																			124.76	0.494763			119.67	0.274644			116.25	0.269976			123.17	0.395584			122.34	0.446098				123.15	0.482286			118.53	0.424282			114.73	0.472708
																			124.78	0.494034			119.69	0.278352			116.27	0.264883			123.18	0.394669			122.36	0.44903				123.16	0.482422			118.55	0.420879			114.74	0.469979
																			124.8	0.493526			119.72	0.28248			116.29	0.259785			123.2	0.39587			122.38	0.457649				123.17	0.485291			118.57	0.422061			114.76	0.475728
																			124.82	0.492756			119.74	0.285664			116.32	0.255183			123.22	0.395373			122.4	0.467339				123.18	0.483963			118.59	0.425609			114.76	0.471955
																			124.84	0.491467			119.76	0.287745			116.34	0.251833			123.24	0.394219			122.42	0.471268				123.2	0.48725			118.61	0.426542			114.78	0.475734
																			124.86	0.489884			119.78	0.289845			116.36	0.250026			123.26	0.393122			122.45	0.470483				123.22	0.487796			118.63	0.422879			114.79	0.475427
																			124.89	0.488473			119.8	0.293135			116.38	0.249344			123.28	0.392648			122.47	0.472251				123.24	0.488074			118.66	0.417713			114.8	0.473591
																			124.91	0.487459			119.82	0.297589			116.4	0.249113			123.3	0.392641			122.49	0.479723				123.26	0.489386			118.68	0.41549			114.81	0.477208
																			124.93	0.486596			119.85	0.302012			116.42	0.249102			123.33	0.392401			122.51	0.48778				123.28	0.491741			118.7	0.416998			114.82	0.472401
																			124.95	0.485423			119.87	0.305276			116.45	0.249721			123.35	0.391413			122.53	0.49032				123.3	0.493914			118.72	0.418671			114.83	0.476025
																			124.97	0.483737			119.89	0.30747			116.47	0.251553			123.37	0.389874			122.55	0.488441				123.33	0.494863			118.74	0.416747			114.84	0.473989
																			124.99	0.48179			119.91	0.309782			116.49	0.25469			123.39	0.388492			122.58	0.488704				123.35	0.494874			118.76	0.411421			114.85	0.473823
																			125.02	0.480022			119.93	0.313263			116.51	0.258566			123.41	0.387759			122.6	0.494419				123.37	0.495183			118.79	0.406439			114.86	0.476968
																			125.04	0.478607			119.95	0.317773			116.53	0.262455			123.43	0.387462			122.62	0.501599				123.39	0.496582			118.81	0.404831			114.87	0.473488
																			125.06	0.477272			119.98	0.322169			116.55	0.266116			123.46	0.38692			122.64	0.504376				123.41	0.498583			118.83	0.405644			114.89	0.478408
																			125.08	0.47558			120	0.325532			116.58	0.26993			123.48	0.385693			122.66	0.502422				123.43	0.500008			118.85	0.405164			114.91	0.477095
																			125.1	0.473372			120.02	0.328131			116.6	0.274412			123.5	0.384043			122.68	0.501077				123.46	0.500301			118.87	0.401071			114.93	0.474774
																			125.12	0.470922			120.04	0.331153			116.62	0.279586			123.52	0.382661			122.71	0.504544				123.48	0.500105			118.89	0.39489			114.95	0.474122
																			125.15	0.468645			120.06	0.335494			116.64	0.284894			123.54	0.381975			122.73	0.510878				123.5	0.500514			118.92	0.390173			114.97	0.475821
																			125.17	0.466666			120.08	0.34087			116.66	0.289704			123.56	0.381722			122.75	0.514659				123.52	0.501881			118.94	0.388594			114.99	0.477908
																			125.19	0.464692			120.11	0.346149			116.68	0.293903			123.59	0.38124			122.77	0.513634				123.54	0.50347			118.96	0.388237			115.02	0.478005
																			125.21	0.462307			120.13	0.350538			116.71	0.297971			123.61	0.38016			122.79	0.511214				123.56	0.504295			118.98	0.385807			115.04	0.475884
																			125.23	0.459393			120.15	0.354389			116.73	0.302461			123.63	0.378791			122.81	0.512178				123.59	0.504189			119	0.380225			115.06	0.473618
																			125.25	0.456239			120.17	0.358819			116.75	0.307424			123.65	0.377807			122.84	0.517047				123.61	0.503943			119.02	0.37369			115.08	0.473272
																			125.28	0.453234			120.19	0.364536			116.77	0.312366			123.67	0.37757			122.85	0.51865				123.63	0.504432			119.05	0.369215			115.1	0.474701
																			125.3	0.450462			120.21	0.371109			116.79	0.316767			123.69	0.377773			122.86	0.521715				123.65	0.505678			119.07	0.3674			115.12	0.475794
																			125.32	0.44761			120.24	0.377402			116.81	0.320633			123.72	0.377772			122.87	0.516381				123.67	0.506865			119.09	0.365907			115.15	0.474793
																			125.34	0.444283			120.26	0.382723			116.84	0.324504			123.74	0.377257			122.88	0.52242				123.69	0.507235			119.11	0.362069			115.17	0.472145
																			125.36	0.4404			120.28	0.38749			116.86	0.328925			123.76	0.376574			122.89	0.517518				123.72	0.506894			119.13	0.355741			115.19	0.469935
																			125.38	0.436262			120.3	0.392751			116.88	0.333915			123.78	0.376374			122.9	0.520033				123.74	0.506661			119.15	0.349378			115.21	0.469622
																			125.41	0.432233			120.32	0.39907			116.9	0.338976			123.8	0.376953			122.92	0.522076				123.76	0.507183			119.18	0.345362			115.23	0.470518
																			125.43	0.428357			120.34	0.405922			116.92	0.343626			123.82	0.37796			122.92	0.518826				123.78	0.508258			119.2	0.343523			115.25	0.470594
																			125.45	0.424306			120.37	0.412215			116.94	0.347906			123.85	0.378769			122.94	0.526127				123.8	0.50908			119.22	0.341432			115.28	0.468661
																			125.47	0.419709			120.39	0.417384			116.97	0.352348			123.87	0.379119			122.94	0.521471				123.82	0.509111			119.24	0.337062			115.3	0.465587
																			125.49	0.414518			120.41	0.421932			116.99	0.357428			123.89	0.379383			122.96	0.526437				123.85	0.508633			119.26	0.330926			115.32	0.463309
																			125.51	0.409045			120.43	0.426879			117.01	0.363086			123.91	0.380184			122.97	0.526115				123.87	0.508426			119.28	0.325474			115.34	0.462759
																			125.54	0.403631			120.45	0.432689			117.03	0.368785			123.93	0.381756			122.98	0.524062				123.89	0.508934			119.31	0.322488			115.36	0.462922
																			125.56	0.398289			120.47	0.438791			117.05	0.37405			123.95	0.383707			122.99	0.528694				123.91	0.509813			119.33	0.321262			115.38	0.461961
																			125.58	0.392684			120.5	0.444162			117.07	0.37894			123.98	0.385424			123	0.522957				123.93	0.510316			119.35	0.319453			115.41	0.45916
																			125.6	0.38647			120.52	0.448369			117.1	0.383963			124	0.386692			123.01	0.527581				123.95	0.51009			119.37	0.315599			115.43	0.45563
																			125.62	0.379637			120.54	0.451995			117.12	0.389537			124.02	0.387908			123.02	0.525427				123.98	0.509527			119.39	0.310634			115.45	0.453087
																			125.64	0.372517			120.56	0.45603			117.14	0.395539			124.04	0.389665			123.03	0.52528				124	0.509335			119.41	0.306855			115.47	0.452036
																			125.67	0.365438			120.58	0.460849			117.16	0.401411			124.06	0.39214			123.04	0.52966				124.02	0.509789			119.44	0.305499			115.49	0.451284
																			125.69	0.358396			120.6	0.465843			117.18	0.40671			124.08	0.394905			123.05	0.525447				124.04	0.510461			119.46	0.3055			115.51	0.449227
																			125.71	0.351063			120.63	0.47005			117.2	0.411532			124.11	0.397362			123.07	0.531931				124.06	0.510686			119.48	0.304672			115.54	0.445525
																			125.73	0.343136			120.65	0.473147			117.23	0.416395			124.13	0.399342			123.07	0.528806				124.08	0.510256			119.5	0.302017			115.56	0.441412
																			125.75	0.334658			120.67	0.475774			117.25	0.421684			124.15	0.401266			123.09	0.530802				124.11	0.509631			119.52	0.298715			115.58	0.438362
																			125.77	0.325998			120.69	0.478876			117.27	0.427243			124.17	0.403702			123.1	0.532495				124.13	0.509432			119.54	0.296833			115.6	0.436548
																			125.8	0.317497			120.71	0.482743			117.29	0.432523			124.19	0.406773			123.11	0.528589				124.15	0.509799			119.56	0.297145			115.62	0.434696
																			125.82	0.309156			120.73	0.486723			117.31	0.437128			124.21	0.410025			123.12	0.533378				124.17	0.510259			119.59	0.29835			115.64	0.431442
																			125.84	0.300683			120.76	0.489908			117.33	0.44121			124.24	0.41288			123.13	0.528652				124.19	0.510232			119.61	0.298461			115.67	0.42674
																			125.86	0.291842			120.78	0.492065			117.36	0.445304			124.26	0.415216			123.14	0.531486				124.21	0.509633			119.63	0.296859			115.69	0.421868
																			125.88	0.282758			120.8	0.493876			117.38	0.449774			124.28	0.417479			123.15	0.531688				124.24	0.508948			119.65	0.294868			115.71	0.418067
																			125.9	0.273859			120.82	0.496237			117.4	0.454439			124.3	0.420216			123.16	0.529837				124.26	0.508713			119.67	0.294316			115.73	0.415257
																			125.93	0.265525			120.84	0.499352			117.42	0.458758			124.32	0.423507			123.17	0.535094				124.28	0.508963			119.69	0.295608			115.75	0.412151
																			125.95	0.257793			120.86	0.502533			117.44	0.462382			124.34	0.426873			123.18	0.531021				124.3	0.509205			119.72	0.297326			115.77	0.407618
																			125.97	0.250428			120.89	0.504919			117.46	0.465511			124.37	0.429761			123.2	0.535948				124.32	0.508943			119.74	0.297716			115.8	0.401838
																			125.99	0.243279			120.91	0.506359			117.49	0.468693			124.39	0.432098			123.22	0.534178				124.34	0.508187			119.76	0.296487			115.82	0.39609
																			126.01	0.23656			120.93	0.507566			117.51	0.472261			124.41	0.434358			123.24	0.532522				124.37	0.507429			119.78	0.29506			115.84	0.391407
																			126.03	0.23076			120.95	0.509389			117.53	0.476005			124.43	0.437069			123.26	0.533452				124.39	0.507125			119.8	0.295051			115.86	0.387524
																			126.06	0.226281			120.97	0.51195			117.55	0.479384			124.45	0.440268			123.28	0.536535				124.41	0.507226			119.82	0.296602			115.88	0.383192
																			126.08	0.223152			120.99	0.514528			117.57	0.482089			124.47	0.443459			123.3	0.539024				124.43	0.507239			119.85	0.298271			115.9	0.377496
																			126.1	0.221128			121.02	0.51631			117.59	0.484361			124.5	0.446114			123.33	0.538894				124.45	0.506745			119.87	0.298559			115.93	0.370802
																			126.12	0.220037			121.04	0.517219			117.62	0.486749			124.52	0.448209			123.35	0.536972				124.47	0.505826			119.89	0.29747			115.95	0.364368
																			126.14	0.220041			121.06	0.517996			117.64	0.489558			124.54	0.450244			123.37	0.535942				124.5	0.504969			119.91	0.296494			115.97	0.359053
																			126.16	0.221516			121.08	0.51944			117.66	0.492536			124.56	0.452729			123.39	0.537415				124.52	0.504555			119.93	0.297072			115.99	0.354467
																			126.19	0.224686			121.1	0.521598			117.68	0.495143			124.58	0.455659			123.41	0.540264				124.54	0.504471			119.95	0.299158			116.01	0.349429
																			126.21	0.229368			121.12	0.523724			117.7	0.497106			124.6	0.458519			123.43	0.541927				124.56	0.504234			119.98	0.301337			116.03	0.34323
																			126.23	0.235107			121.15	0.525048			117.72	0.498702			124.63	0.460808			123.46	0.541174				124.58	0.503495			120	0.30236			116.06	0.336384
																			126.25	0.241547			121.17	0.525565			117.75	0.500481			124.65	0.462548			123.48	0.539358				124.6	0.50239			120.02	0.302467			116.08	0.330117
																			126.27	0.248683			121.19	0.526038			117.77	0.50271			124.67	0.464264			123.5	0.538887				124.63	0.501393			120.04	0.303168			116.1	0.325136
																			126.29	0.256729			121.21	0.527219			117.79	0.505103			124.69	0.466445			123.52	0.540651				124.65	0.50082			120.06	0.30572			116.12	0.320959
																			126.32	0.265755			121.23	0.529086			117.81	0.507116			124.71	0.469046			123.54	0.543141				124.67	0.500504			120.08	0.309893			116.14	0.31648
																			126.34	0.275464			121.25	0.530868			117.83	0.508511			124.73	0.47153			123.56	0.544124				124.69	0.499981			120.11	0.314282			116.16	0.311156
																			126.36	0.285345			121.28	0.531839			117.85	0.509599			124.76	0.473419			123.59	0.543012				124.71	0.498962			120.13	0.317802			116.19	0.305599
																			126.38	0.295057			121.3	0.532062			117.88	0.510931			124.78	0.474785			123.61	0.541419				124.73	0.497628			120.15	0.320816			116.21	0.300963
																			126.4	0.304644			121.32	0.53232			117.9	0.512738			124.8	0.476175			123.63	0.541397				124.76	0.496433			120.17	0.324752			116.23	0.297794
																			126.42	0.314378			121.34	0.533322			117.92	0.514694			124.82	0.478055			123.65	0.543276				124.78	0.495632			120.19	0.330614			116.25	0.295507
																			126.45	0.324374			121.36	0.534975			117.94	0.516256			124.84	0.480334			123.67	0.545374				124.8	0.495021			120.21	0.337951			116.27	0.293036
																			126.47	0.334389			121.38	0.536489			117.96	0.517219			124.86	0.482457			123.69	0.545826				124.82	0.494153			120.24	0.345305			116.29	0.289942
																			126.49	0.343992			121.41	0.537182			117.98	0.517932			124.89	0.48397			123.72	0.54453				124.84	0.492795			120.26	0.351679			116.32	0.286867
																			126.51	0.352949			121.43	0.537181			118.01	0.518944			124.91	0.48499			123.74	0.543199				124.86	0.491162			120.28	0.357489			116.34	0.284852
																			126.53	0.361413			121.45	0.537289			118.03	0.520447			124.93	0.486087			123.76	0.543519				124.89	0.489683			120.3	0.364047			116.36	0.284264
																			126.55	0.369737			121.47	0.538169			118.05	0.522079			124.95	0.487703			123.78	0.545399				124.91	0.488561			120.32	0.372136			116.38	0.284411
																			126.58	0.378085			121.49	0.539664			118.07	0.523294			124.97	0.489701			123.8	0.547118				124.93	0.487561			120.34	0.38114			116.4	0.284248
																			126.6	0.386246			121.51	0.540964			118.09	0.523926			124.99	0.491502			123.82	0.547166				124.95	0.486257			120.37	0.389624			116.42	0.283419
																			126.62	0.393841			121.54	0.541431			118.11	0.52436			125.02	0.49268			123.85	0.545801				124.97	0.484464			120.39	0.396739			116.45	0.282575
																			126.64	0.400703			121.56	0.541257			118.14	0.525145			125.04	0.4934			123.87	0.54473				124.99	0.482421			120.41	0.403015			116.47	0.28266
																			126.66	0.407055			121.58	0.54126			118.16	0.526432			125.06	0.494252			123.89	0.545301				125.02	0.480534			120.43	0.40974			116.49	0.283901
																			126.68	0.413284			121.6	0.542061			118.18	0.527819			125.08	0.495652			123.91	0.547113				125.04	0.478956			120.45	0.417582			116.51	0.285545
																			126.71	0.419557			121.62	0.543438			118.2	0.528762			125.1	0.497413			123.93	0.548487				125.06	0.477429			120.47	0.425873			116.53	0.286608
																			126.73	0.425654			121.64	0.544561			118.22	0.529134			125.12	0.498937			123.95	0.548233				125.08	0.475547			120.5	0.433276			116.55	0.286842
																			126.75	0.431208			121.67	0.544841			118.24	0.529359			125.15	0.499824			123.98	0.546869				125.1	0.473167			120.52	0.439131			116.58	0.286948
																			126.77	0.436089			121.69	0.544527			118.27	0.529985			125.17	0.500289			124	0.546038				125.12	0.470546			120.54	0.444102			116.6	0.287817
																			126.79	0.440557			121.71	0.544462			118.29	0.531118			125.19	0.500944			124.02	0.546785				125.15	0.468065			120.56	0.44947			116.62	0.289599
																			126.81	0.44501			121.73	0.545214			118.31	0.532317			125.21	0.502174			124.04	0.548491				125.17	0.465834			120.58	0.455807			116.64	0.29154
																			126.84	0.449589			121.75	0.546501			118.33	0.53304			125.23	0.503742			124.06	0.54956				125.19	0.463571			120.6	0.462405			116.66	0.292758
																			126.86	0.454049			121.77	0.547476			118.35	0.533203			125.25	0.505028			124.08	0.549083				125.21	0.460892			120.63	0.468011			116.68	0.293138
																			126.88	0.458018			121.8	0.547593			118.37	0.533271			125.28	0.505662			124.11	0.547763				125.23	0.45769			120.65	0.47212			116.71	0.293452
																			126.9	0.461393			121.82	0.547168			118.4	0.533787			125.3	0.505913			124.13	0.547145				125.25	0.454234			120.67	0.475486			116.73	0.294569
																			126.92	0.464462			121.84	0.547058			118.42	0.534813			125.32	0.506413			124.15	0.548011				125.28	0.45088			120.69	0.479351			116.75	0.296593
																			126.94	0.467624			121.86	0.547786			118.44	0.535863			125.34	0.507515			124.17	0.549592				125.3	0.447695			120.71	0.484179			116.77	0.298788
																			126.97	0.47099			121.88	0.549003			118.46	0.5364			125.36	0.508926			124.19	0.550395				125.32	0.444381			120.73	0.489205			116.79	0.300375
																			126.99	0.474277			121.9	0.549848			118.48	0.536389			125.38	0.510004			124.21	0.549756				125.34	0.44057			120.76	0.493239			116.81	0.301364
																			127.01	0.47711			121.93	0.549822			118.5	0.536339			125.41	0.510416			124.24	0.548502				125.36	0.436188			120.78	0.495896			116.84	0.302575
																			127.03	0.479412			121.95	0.549306			118.53	0.536783			125.43	0.510486			124.26	0.548068				125.38	0.43151			120.8	0.497992			116.86	0.304839
																			127.05	0.481501			121.97	0.549171			118.55	0.537734			125.45	0.510868			124.28	0.549012				125.41	0.426867			120.82	0.500712			116.88	0.308192
																			127.07	0.483773			121.99	0.549892			118.57	0.538662			125.47	0.511877			124.3	0.55046				125.43	0.422286			120.84	0.50441			116.9	0.311888
																			127.1	0.486303			122.01	0.551056			118.59	0.539037			125.49	0.513159			124.32	0.551035				125.45	0.417454			120.86	0.508265			116.92	0.315202
																			127.12	0.488773			122.03	0.551783			118.61	0.538877			125.51	0.514052			124.34	0.550278				125.47	0.412019			120.89	0.511139			116.94	0.318204
																			127.14	0.490803			122.06	0.551626			118.63	0.538737			125.54	0.514265			124.37	0.549101				125.49	0.405934			120.91	0.512754			116.97	0.321701
																			127.16	0.492348			122.08	0.551033			118.66	0.53914			125.56	0.514183			124.39	0.548825				125.51	0.399484			120.93	0.513971			116.99	0.326422
																			127.18	0.493757			122.1	0.550892			118.68	0.54004			125.58	0.514479			124.41	0.549815				125.54	0.392972			120.95	0.515919			117.01	0.332282
																			127.2	0.495423			122.12	0.551621			118.7	0.540863			125.6	0.515422			124.43	0.551129				125.56	0.386393			120.97	0.518844			117.03	0.338462
																			127.23	0.497383			122.14	0.552742			118.72	0.54109			125.62	0.516596			124.45	0.551507				125.58	0.379423			120.99	0.521876			117.05	0.344237
																			127.25	0.499279			122.16	0.553358			118.74	0.540799			125.64	0.51732			124.47	0.550665				125.6	0.371733			121.02	0.523931			117.07	0.34968
																			127.27	0.500732			122.19	0.553079			118.76	0.540592			125.67	0.51735			124.5	0.549571				125.62	0.363309			121.04	0.524825			117.1	0.355545
																			127.29	0.501734			122.21	0.552421			118.79	0.540978			125.69	0.517138			124.52	0.549428				125.64	0.35445			121.06	0.52546			117.12	0.362446
																			127.31	0.502668			122.23	0.552286			118.81	0.541846			125.71	0.517375			124.54	0.550441				125.67	0.34545			121.08	0.526907			117.14	0.370178
																			127.33	0.503923			122.25	0.553038			118.83	0.542572			125.73	0.518278			124.56	0.551626				125.69	0.336291			121.1	0.529316			117.16	0.377874
																			127.36	0.50549			122.27	0.554122			118.85	0.542658			125.75	0.519359			124.58	0.551833				125.71	0.326662			121.12	0.531771			117.18	0.384834
																			127.38	0.506975			122.29	0.554631			118.87	0.542249			125.77	0.519922			124.6	0.55093				125.73	0.316284			121.15	0.533242			117.2	0.391181
																			127.4	0.508			122.32	0.554234			118.89	0.541995			125.8	0.51978			124.63	0.549918				125.75	0.30521			121.17	0.533633			117.23	0.397674
																			127.42	0.5086			122.34	0.553521			118.92	0.542384			125.82	0.519457			124.65	0.549888				125.77	0.293794			121.19	0.533886			117.25	0.404879
																			127.44	0.509199			122.36	0.553407			118.94	0.543233			125.84	0.519659			124.67	0.550908				125.8	0.282367			121.21	0.535015			117.27	0.412545
																			127.46	0.510175			122.38	0.554191			118.96	0.543866			125.86	0.520541			124.69	0.551967				125.82	0.270957			121.23	0.537075			117.29	0.419824
																			127.49	0.51147			122.4	0.555243			118.98	0.543811			125.88	0.521538			124.71	0.552027				125.84	0.259331			121.25	0.539117			117.31	0.426102
																			127.51	0.512647			122.42	0.555644			119	0.543292			125.9	0.521941			124.73	0.551081				125.86	0.247324			121.28	0.540158			117.33	0.431599
																			127.53	0.513339			122.45	0.555131			119.02	0.54301			125.93	0.521633			124.76	0.550147				125.88	0.235122			121.3	0.540193			117.36	0.437114
																			127.55	0.513634			122.47	0.554372			119.05	0.543421			125.95	0.521218			124.78	0.550213				125.9	0.223198			121.32	0.540195			117.38	0.443195
																			127.57	0.513993			122.49	0.554292			119.07	0.544258			125.97	0.521408			124.8	0.551227				125.93	0.211977			121.34	0.541124			117.4	0.449568
																			127.59	0.51478			122.51	0.555118			119.09	0.544794			125.99	0.522285			124.82	0.552168				125.95	0.201569			121.36	0.542947			117.42	0.455409
																			127.62	0.515883			122.53	0.556139			119.11	0.544594			126.01	0.523199			124.84	0.552098				125.97	0.191831			121.38	0.544681			117.44	0.460188
																			127.64	0.516819			122.55	0.556428			119.13	0.543973			126.03	0.523438			124.86	0.55112				125.99	0.18269			121.41	0.545396			117.46	0.464206
																			127.66	0.517239			122.58	0.555799			119.15	0.543681			126.06	0.522966			124.89	0.550261				126.01	0.174398			121.43	0.54517			117.49	0.468289
																			127.68	0.517291			122.6	0.555003			119.18	0.544132			126.08	0.522475			124.91	0.550408				126.03	0.16744			121.45	0.545008			117.51	0.472951
																			127.7	0.517479			122.62	0.55497			119.2	0.54496			126.1	0.522678			124.93	0.551408				126.06	0.162189			121.47	0.545815			117.53	0.477872
																			127.72	0.518144			122.64	0.555846			119.22	0.545389			126.12	0.523562			124.95	0.552236				126.08	0.158657			121.49	0.547475			117.55	0.482238
																			127.75	0.519106			122.66	0.556834			119.24	0.545036			126.14	0.52439			124.99	0.55105				126.1	0.156593			121.51	0.548972			117.57	0.485579
																			127.77	0.519842			122.68	0.557005			119.26	0.544318			126.16	0.524453			125.02	0.55026				126.12	0.155818			121.54	0.549428			117.59	0.48826
																			127.79	0.520026			122.71	0.556257			119.28	0.544036			126.19	0.523818			125.04	0.550476				126.14	0.156467			121.56	0.549006			117.62	0.491115
[truncated: 19 more columns]

## Sheet: Figure S2
	S2e, Selected CEST profiles of POSH260-445
	Free 15N POSH260-445
	Residue: L331, b1 field: 21.6Hz				Residue: N336, b1 field: 21.6Hz				Residue: T338, b1 field: 21.6Hz				Residue: R342, b1 field: 21.6Hz				Residue: S347, b1 field: 21.6Hz				Residue: L364, b1 field: 21.6Hz
	Experimental data				Experimental data				Experimental data				Experimental data				Experimental data				Experimental data
	Offset (ppm)	I/I0	Error		Offset (ppm)	I/I0	Error		Offset (ppm)	I/I0	Error		Offset (ppm)	I/I0	Error		Offset (ppm)	I/I0	Error		Offset (ppm)	I/I0	Error
	104.08	0.585115	0.00234102		104.08	0.585325	0.00287007		104.08	0.572133	0.00225244		104.08	0.570428	0.0022148		104.08	0.569168	0.00218433		104.08	0.575515	0.00220779
	104.51	0.581815	0.00234102		104.51	0.582427	0.00287007		104.51	0.57164	0.00225244		104.51	0.567416	0.0022148		104.51	0.569284	0.00218433		104.51	0.573467	0.00220779
	104.93	0.586663	0.00234102		104.93	0.583673	0.00287007		104.93	0.570251	0.00225244		104.93	0.570238	0.0022148		104.93	0.572545	0.00218433		104.93	0.579946	0.00220779
	105.35	0.587189	0.00234102		105.35	0.579684	0.00287007		105.35	0.570701	0.00225244		105.35	0.571936	0.0022148		105.35	0.56966	0.00218433		105.35	0.575742	0.00220779
	105.77	0.579793	0.00234102		105.77	0.581904	0.00287007		105.77	0.570078	0.00225244		105.77	0.570348	0.0022148		105.77	0.567774	0.00218433		105.77	0.579459	0.00220779
	106.2	0.582839	0.00234102		106.2	0.583608	0.00287007		106.2	0.568969	0.00225244		106.2	0.56987	0.0022148		106.2	0.57161	0.00218433		106.2	0.578847	0.00220779
	106.62	0.582118	0.00234102		106.62	0.584483	0.00287007		106.62	0.568886	0.00225244		106.62	0.567926	0.0022148		106.62	0.57062	0.00218433		106.62	0.577377	0.00220779
	107.04	0.581221	0.00234102		107.04	0.585814	0.00287007		107.04	0.575298	0.00225244		107.04	0.566646	0.0022148		107.04	0.568941	0.00218433		107.04	0.577504	0.00220779
	107.47	0.584491	0.00234102		107.47	0.5796	0.00287007		107.47	0.570997	0.00225244		107.47	0.569796	0.0022148		107.47	0.570221	0.00218433		107.47	0.573535	0.00220779
	107.89	0.583795	0.00234102		107.89	0.584281	0.00287007		107.89	0.566903	0.00225244		107.89	0.567689	0.0022148		107.89	0.567408	0.00218433		107.89	0.576569	0.00220779
	108.31	0.581593	0.00234102		108.31	0.580512	0.00287007		108.31	0.569277	0.00225244		108.31	0.570677	0.0022148		108.31	0.570795	0.00218433		108.31	0.576538	0.00220779
	108.73	0.583619	0.00234102		108.73	0.581818	0.00287007		108.73	0.569224	0.00225244		108.73	0.568024	0.0022148		108.73	0.567863	0.00218433		108.73	0.576669	0.00220779
	109.16	0.584132	0.00234102		109.16	0.583886	0.00287007		109.16	0.567329	0.00225244		109.16	0.567375	0.0022148		109.16	0.56976	0.00218433		109.16	0.577622	0.00220779
	109.58	0.578961	0.00234102		109.58	0.584459	0.00287007		109.58	0.566801	0.00225244		109.58	0.569054	0.0022148		109.58	0.570461	0.00218433		109.58	0.580146	0.00220779
	110	0.583707	0.00234102		110	0.582281	0.00287007		110	0.562718	0.00225244		110	0.568155	0.0022148		110	0.567636	0.00218433		110	0.579951	0.00220779
	110.43	0.58574	0.00234102		110.43	0.584407	0.00287007		110.43	0.566802	0.00225244		110.43	0.569853	0.0022148		110.43	0.568377	0.00218433		110.43	0.577291	0.00220779
	110.85	0.582462	0.00234102		110.85	0.581498	0.00287007		110.85	0.563979	0.00225244		110.85	0.567232	0.0022148		110.85	0.570184	0.00218433		110.85	0.574882	0.00220779
	111.27	0.581246	0.00234102		111.27	0.58336	0.00287007		111.27	0.560597	0.00225244		111.27	0.566577	0.0022148		111.27	0.565707	0.00218433		111.27	0.576041	0.00220779
	111.69	0.580714	0.00234102		111.69	0.579585	0.00287007		111.69	0.552877	0.00225244		111.69	0.568738	0.0022148		111.69	0.561529	0.00218433		111.69	0.579103	0.00220779
	112.12	0.584459	0.00234102		112.12	0.579488	0.00287007		112.12	0.536653	0.00225244		112.12	0.564245	0.0022148		112.12	0.564826	0.00218433		112.12	0.577859	0.00220779
	112.54	0.583368	0.00234102		112.54	0.588372	0.00287007		112.54	0.494743	0.00225244		112.54	0.568275	0.0022148		112.54	0.560992	0.00218433		112.54	0.57932	0.00220779
	112.96	0.585379	0.00234102		112.96	0.582816	0.00287007		112.96	0.371086	0.00225244		112.96	0.567456	0.0022148		112.96	0.553676	0.00218433		112.96	0.572906	0.00220779
	113.38	0.582928	0.00234102		113.38	0.580387	0.00287007		113.38	0.00250071	0.00225244		113.38	0.565394	0.0022148		113.38	0.545922	0.00218433		113.38	0.573622	0.00220779
	113.81	0.584792	0.00234102		113.81	0.584579	0.00287007		113.81	0.201516	0.00225244		113.81	0.568298	0.0022148		113.81	0.544916	0.00218433		113.81	0.576053	0.00220779
	114.23	0.58308	0.00234102		114.23	0.583414	0.00287007		114.23	0.443388	0.00225244		114.23	0.56255	0.0022148		114.23	0.537421	0.00218433		114.23	0.57267	0.00220779
	114.65	0.581306	0.00234102		114.65	0.580785	0.00287007		114.65	0.52305	0.00225244		114.65	0.566421	0.0022148		114.65	0.523278	0.00218433		114.65	0.573895	0.00220779
	115.08	0.583484	0.00234102		115.08	0.584661	0.00287007		115.08	0.534578	0.00225244		115.08	0.567255	0.0022148		115.08	0.461787	0.00218433		115.08	0.57555	0.00220779
	115.5	0.586261	0.00234102		115.5	0.579385	0.00287007		115.5	0.547282	0.00225244		115.5	0.563737	0.0022148		115.5	0.263161	0.00218433		115.5	0.575616	0.00220779
	115.92	0.582401	0.00234102		115.92	0.579591	0.00287007		115.92	0.552738	0.00225244		115.92	0.556064	0.0022148		115.92	0.16177	0.00218433		115.92	0.57335	0.00220779
	116.34	0.582937	0.00234102		116.34	0.583418	0.00287007		116.34	0.549106	0.00225244		116.34	0.552249	0.0022148		116.34	0.361788	0.00218433		116.34	0.57344	0.00220779
	116.77	0.58279	0.00234102		116.77	0.581368	0.00287007		116.77	0.558746	0.00225244		116.77	0.555743	0.0022148		116.77	0.497533	0.00218433		116.77	0.573214	0.00220779
	117.19	0.580064	0.00234102		117.19	0.578213	0.00287007		117.19	0.560499	0.00225244		117.19	0.557765	0.0022148		117.19	0.537911	0.00218433		117.19	0.571105	0.00220779
	117.61	0.579285	0.00234102		117.61	0.572922	0.00287007		117.61	0.565826	0.00225244		117.61	0.555316	0.0022148		117.61	0.548647	0.00218433		117.61	0.571004	0.00220779
	118.04	0.580664	0.00234102		118.04	0.573827	0.00287007		118.04	0.566343	0.00225244		118.04	0.549308	0.0022148		118.04	0.556245	0.00218433		118.04	0.570484	0.00220779
	118.46	0.581414	0.00234102		118.46	0.573988	0.00287007		118.46	0.566587	0.00225244		118.46	0.539497	0.0022148		118.46	0.5592	0.00218433		118.46	0.568213	0.00220779
	118.88	0.583294	0.00234102		118.88	0.572092	0.00287007		118.88	0.56855	0.00225244		118.88	0.523245	0.0022148		118.88	0.562227	0.00218433		118.88	0.562887	0.00220779
	119.3	0.579461	0.00234102		119.3	0.561215	0.00287007		119.3	0.567669	0.00225244		119.3	0.44976	0.0022148		119.3	0.565913	0.00218433		119.3	0.561804	0.00220779
	119.73	0.582362	0.00234102		119.73	0.55057	0.00287007		119.73	0.570516	0.00225244		119.73	0.202101	0.0022148		119.73	0.568817	0.00218433		119.73	0.55069	0.00220779
	120.15	0.580135	0.00234102		120.15	0.520074	0.00287007		120.15	0.569767	0.00225244		120.15	0.0167467	0.0022148		120.15	0.569668	0.00218433		120.15	0.533651	0.00220779
	120.57	0.586138	0.00234102		120.57	0.448977	0.00287007		120.57	0.566728	0.00225244		120.57	0.358664	0.0022148		120.57	0.570382	0.00218433		120.57	0.509133	0.00220779
	121	0.585641	0.00234102		121	0.0466862	0.00287007		121	0.570421	0.00225244		121	0.481232	0.0022148		121	0.568535	0.00218433		121	0.450961	0.00220779
	121.42	0.5822	0.00234102		121.42	0.0968315	0.00287007		121.42	0.572776	0.00225244		121.42	0.534404	0.0022148		121.42	0.566392	0.00218433		121.42	0.234159	0.00220779
	121.84	0.580283	0.00234102		121.84	0.452471	0.00287007		121.84	0.569436	0.00225244		121.84	0.54587	0.0022148		121.84	0.568752	0.00218433		121.84	-0.0306738	0.00220779
	122.26	0.580579	0.00234102		122.26	0.522229	0.00287007		122.26	0.567752	0.00225244		122.26	0.547477	0.0022148		122.26	0.570172	0.00218433		122.26	0.403443	0.00220779
	122.69	0.578656	0.00234102		122.69	0.55527	0.00287007		122.69	0.572323	0.00225244		122.69	0.553496	0.0022148		122.69	0.570997	0.00218433		122.69	0.511501	0.00220779
	123.11	0.579166	0.00234102		123.11	0.560963	0.00287007		123.11	0.571815	0.00225244		123.11	0.560618	0.0022148		123.11	0.572707	0.00218433		123.11	0.539549	0.00220779
	123.53	0.578363	0.00234102		123.53	0.567896	0.00287007		123.53	0.568749	0.00225244		123.53	0.560573	0.0022148		123.53	0.57105	0.00218433		123.53	0.557245	0.00220779
	123.95	0.574143	0.00234102		123.95	0.572176	0.00287007		123.95	0.572765	0.00225244		123.95	0.56192	0.0022148		123.95	0.570914	0.00218433		123.95	0.563775	0.00220779
	124.38	0.571997	0.00234102		124.38	0.573631	0.00287007		124.38	0.569447	0.00225244		124.38	0.565654	0.0022148		124.38	0.568144	0.00218433		124.38	0.569707	0.00220779
	124.8	0.565076	0.00234102		124.8	0.571849	0.00287007		124.8	0.569908	0.00225244		124.8	0.567023	0.0022148		124.8	0.571374	0.00218433		124.8	0.569562	0.00220779
	125.22	0.555781	0.00234102		125.22	0.569733	0.00287007		125.22	0.56852	0.00225244		125.22	0.568275	0.0022148		125.22	0.571401	0.00218433		125.22	0.573761	0.00220779
	125.65	0.526294	0.00234102		125.65	0.569829	0.00287007		125.65	0.570087	0.00225244		125.65	0.563181	0.0022148		125.65	0.570616	0.00218433		125.65	0.570498	0.00220779
	126.07	0.455942	0.00234102		126.07	0.5656	0.00287007		126.07	0.571427	0.00225244		126.07	0.566935	0.0022148		126.07	0.567396	0.00218433		126.07	0.575159	0.00220779
	126.49	0.213366	0.00234102		126.49	0.569897	0.00287007		126.49	0.568715	0.00225244		126.49	0.566242	0.0022148		126.49	0.569018	0.00218433		126.49	0.578498	0.00220779
	126.91	-0.0427702	0.00234102		126.91	0.575997	0.00287007		126.91	0.57089	0.00225244		126.91	0.564855	0.0022148		126.91	0.571467	0.00218433		126.91	0.574467	0.00220779
	127.34	0.374656	0.00234102		127.34	0.578388	0.00287007		127.34	0.570511	0.00225244		127.34	0.570347	0.0022148		127.34	0.572205	0.00218433		127.34	0.576104	0.00220779
	127.76	0.496975	0.00234102		127.76	0.578243	0.00287007		127.76	0.570644	0.00225244		127.76	0.567506	0.0022148		127.76	0.570175	0.00218433		127.76	0.576838	0.00220779
	128.18	0.529883	0.00234102		128.18	0.579386	0.00287007		128.18	0.568486	0.00225244		128.18	0.569686	0.0022148		128.18	0.572027	0.00218433		128.18	0.57629	0.00220779
	128.61	0.550652	0.00234102		128.61	0.579872	0.00287007		128.61	0.568984	0.00225244		128.61	0.570563	0.0022148		128.61	0.570102	0.00218433		128.61	0.575573	0.00220779
	129.03	0.555581	0.00234102		129.03	0.582676	0.00287007		129.03	0.568737	0.00225244		129.03	0.566684	0.0022148		129.03	0.572194	0.00218433		129.03	0.574972	0.00220779
	129.45	0.558005	0.00234102		129.45	0.58283	0.00287007		129.45	0.572251	0.00225244		129.45	0.569842	0.0022148		129.45	0.570919	0.00218433		129.45	0.575856	0.00220779
	129.87	0.566211	0.00234102		129.87	0.582579	0.00287007		129.87	0.572884	0.00225244		129.87	0.567006	0.0022148		129.87	0.570232	0.00218433		129.87	0.578795	0.00220779
	130.3	0.571762	0.00234102		130.3	0.577685	0.00287007		130.3	0.568972	0.00225244		130.3	0.572331	0.0022148		130.3	0.573232	0.00218433		130.3	0.575226	0.00220779
	130.72	0.577358	0.00234102		130.72	0.583128	0.00287007		130.72	0.573703	0.00225244		130.72	0.568975	0.0022148		130.72	0.573092	0.00218433		130.72	0.575735	0.00220779
	131.14	0.577391	0.00234102		131.14	0.583713	0.00287007		131.14	0.573319	0.00225244		131.14	0.567572	0.0022148		131.14	0.568854	0.00218433		131.14	0.578337	0.00220779
	131.57	0.579984	0.00234102		131.57	0.580314	0.00287007		131.57	0.569294	0.00225244		131.57	0.566953	0.0022148		131.57	0.574724	0.00218433		131.57	0.57851	0.00220779
	131.99	0.579989	0.00234102		131.99	0.584554	0.00287007		131.99	0.573005	0.00225244		131.99	0.571472	0.0022148		131.99	0.571072	0.00218433		131.99	0.576866	0.00220779
	15N POSH260-445 + 20% Rac1 GMPPNP
	Residue: L331, b1 field: 21.6Hz				Residue: N336, b1 field: 21.6Hz				Residue: T338, b1 field: 21.6Hz				Residue: R342, b1 field: 21.6Hz				Residue: S347, b1 field: 21.6Hz				Residue: L364, b1 field: 21.6Hz
	Experimental data				Experimental data				Experimental data				Experimental data				Experimental data				Experimental data
	Offset (ppm)	I/I0	Error		Offset (ppm)	I/I0	Error		Offset (ppm)	I/I0	Error		Offset (ppm)	I/I0	Error		Offset (ppm)	I/I0	Error		Offset (ppm)	I/I0	Error
	104.08	0.557715	0.0036361		104.08	0.549952	0.00447021		104.08	0.560053	0.00345451		104.08	0.550057	0.00397981		104.08	0.554661	0.00345162		104.08	0.5693	0.00299896
	104.51	0.55907	0.0036361		104.51	0.558066	0.00447021		104.51	0.564961	0.00345451		104.51	0.552788	0.00397981		104.51	0.556263	0.00345162		104.51	0.57258	0.00299896
	104.93	0.557627	0.0036361		104.93	0.549528	0.00447021		104.93	0.564962	0.00345451		104.93	0.55072	0.00397981		104.93	0.549267	0.00345162		104.93	0.564234	0.00299896
	105.35	0.557614	0.0036361		105.35	0.553359	0.00447021		105.35	0.554423	0.00345451		105.35	0.54717	0.00397981		105.35	0.549211	0.00345162		105.35	0.564103	0.00299896
	105.77	0.555293	0.0036361		105.77	0.554796	0.00447021		105.77	0.560039	0.00345451		105.77	0.555331	0.00397981		105.77	0.554079	0.00345162		105.77	0.566413	0.00299896
	106.2	0.553766	0.0036361		106.2	0.553902	0.00447021		106.2	0.563495	0.00345451		106.2	0.543755	0.00397981		106.2	0.559239	0.00345162		106.2	0.568269	0.00299896
	106.62	0.560147	0.0036361		106.62	0.558944	0.00447021		106.62	0.562808	0.00345451		106.62	0.553093	0.00397981		106.62	0.5483	0.00345162		106.62	0.568027	0.00299896
	107.04	0.557963	0.0036361		107.04	0.556193	0.00447021		107.04	0.566888	0.00345451		107.04	0.553954	0.00397981		107.04	0.554642	0.00345162		107.04	0.569673	0.00299896
	107.47	0.552104	0.0036361		107.47	0.554751	0.00447021		107.47	0.560114	0.00345451		107.47	0.551206	0.00397981		107.47	0.550969	0.00345162		107.47	0.569535	0.00299896
	107.89	0.554123	0.0036361		107.89	0.547781	0.00447021		107.89	0.553897	0.00345451		107.89	0.546618	0.00397981		107.89	0.550995	0.00345162		107.89	0.568163	0.00299896
	108.31	0.560899	0.0036361		108.31	0.556077	0.00447021		108.31	0.550533	0.00345451		108.31	0.550395	0.00397981		108.31	0.54752	0.00345162		108.31	0.567602	0.00299896
	108.73	0.562491	0.0036361		108.73	0.549461	0.00447021		108.73	0.55646	0.00345451		108.73	0.553175	0.00397981		108.73	0.547551	0.00345162		108.73	0.572373	0.00299896
	109.16	0.552681	0.0036361		109.16	0.555625	0.00447021		109.16	0.559169	0.00345451		109.16	0.552538	0.00397981		109.16	0.550778	0.00345162		109.16	0.569733	0.00299896
	109.58	0.560782	0.0036361		109.58	0.556474	0.00447021		109.58	0.556526	0.00345451		109.58	0.558136	0.00397981		109.58	0.545895	0.00345162		109.58	0.565795	0.00299896
	110	0.560787	0.0036361		110	0.55243	0.00447021		110	0.552481	0.00345451		110	0.548771	0.00397981		110	0.5458	0.00345162		110	0.568341	0.00299896
	110.43	0.560333	0.0036361		110.43	0.55943	0.00447021		110.43	0.551025	0.00345451		110.43	0.549225	0.00397981		110.43	0.541643	0.00345162		110.43	0.569723	0.00299896
	110.85	0.55514	0.0036361		110.85	0.556043	0.00447021		110.85	0.5452	0.00345451		110.85	0.550299	0.00397981		110.85	0.544295	0.00345162		110.85	0.571186	0.00299896
	111.27	0.558141	0.0036361		111.27	0.552523	0.00447021		111.27	0.53969	0.00345451		111.27	0.545629	0.00397981		111.27	0.539776	0.00345162		111.27	0.565455	0.00299896
	111.69	0.555571	0.0036361		111.69	0.554514	0.00447021		111.69	0.534229	0.00345451		111.69	0.542351	0.00397981		111.69	0.524638	0.00345162		111.69	0.569825	0.00299896
	112.12	0.55263	0.0036361		112.12	0.55607	0.00447021		112.12	0.511727	0.00345451		112.12	0.538788	0.00397981		112.12	0.516226	0.00345162		112.12	0.568318	0.00299896
	112.54	0.55853	0.0036361		112.54	0.549518	0.00447021		112.54	0.46797	0.00345451		112.54	0.542196	0.00397981		112.54	0.480133	0.00345162		112.54	0.568722	0.00299896
	112.96	0.551762	0.0036361		112.96	0.555329	0.00447021		112.96	0.328332	0.00345451		112.96	0.543614	0.00397981		112.96	0.417312	0.00345162		112.96	0.568784	0.00299896
	113.38	0.559711	0.0036361		113.38	0.550769	0.00447021		113.38	0.0628984	0.00345451		113.38	0.535366	0.00397981		113.38	0.354298	0.00345162		113.38	0.567499	0.00299896
	113.81	0.55797	0.0036361		113.81	0.558582	0.00447021		113.81	0.154002	0.00345451		113.81	0.539015	0.00397981		113.81	0.3389	0.00345162		113.81	0.574247	0.00299896
	114.23	0.55439	0.0036361		114.23	0.558292	0.00447021		114.23	0.356122	0.00345451		114.23	0.528205	0.00397981		114.23	0.325991	0.00345162		114.23	0.568153	0.00299896
	114.65	0.557777	0.0036361		114.65	0.554238	0.00447021		114.65	0.423502	0.00345451		114.65	0.512421	0.00397981		114.65	0.341155	0.00345162		114.65	0.566046	0.00299896
	115.08	0.558126	0.0036361		115.08	0.552622	0.00447021		115.08	0.437781	0.00345451		115.08	0.501425	0.00397981		115.08	0.302077	0.00345162		115.08	0.564763	0.00299896
	115.5	0.557089	0.0036361		115.5	0.554892	0.00447021		115.5	0.424345	0.00345451		115.5	0.456794	0.00397981		115.5	0.14539	0.00345162		115.5	0.567285	0.00299896
	115.92	0.556209	0.0036361		115.92	0.557134	0.00447021		115.92	0.372627	0.00345451		115.92	0.37288	0.00397981		115.92	0.0418269	0.00345162		115.92	0.565624	0.00299896
	116.34	0.557415	0.0036361		116.34	0.549495	0.00447021		116.34	0.333306	0.00345451		116.34	0.275166	0.00397981		116.34	0.302826	0.00345162		116.34	0.564686	0.00299896
	116.77	0.556354	0.0036361		116.77	0.549082	0.00447021		116.77	0.322015	0.00345451		116.77	0.246696	0.00397981		116.77	0.456671	0.00345162		116.77	0.560021	0.00299896
	117.19	0.555736	0.0036361		117.19	0.552393	0.00447021		117.19	0.400971	0.00345451		117.19	0.328658	0.00397981		117.19	0.504059	0.00345162		117.19	0.559252	0.00299896
	117.61	0.555459	0.0036361		117.61	0.547907	0.00447021		117.61	0.480209	0.00345451		117.61	0.396275	0.00397981		117.61	0.522177	0.00345162		117.61	0.560179	0.00299896
	118.04	0.553124	0.0036361		118.04	0.548548	0.00447021		118.04	0.516691	0.00345451		118.04	0.428664	0.00397981		118.04	0.537054	0.00345162		118.04	0.544141	0.00299896
	118.46	0.553889	0.0036361		118.46	0.549904	0.00447021		118.46	0.533975	0.00345451		118.46	0.432096	0.00397981		118.46	0.542288	0.00345162		118.46	0.532039	0.00299896
	118.88	0.561344	0.0036361		118.88	0.530928	0.00447021		118.88	0.544545	0.00345451		118.88	0.412116	0.00397981		118.88	0.544997	0.00345162		118.88	0.513827	0.00299896
	119.3	0.557555	0.0036361		119.3	0.524249	0.00447021		119.3	0.549951	0.00345451		119.3	0.338603	0.00397981		119.3	0.545113	0.00345162		119.3	0.46979	0.00299896
	119.73	0.55328	0.0036361		119.73	0.505495	0.00447021		119.73	0.548791	0.00345451		119.73	0.116252	0.00397981		119.73	0.547661	0.00345162		119.73	0.399536	0.00299896
	120.15	0.552689	0.0036361		120.15	0.471201	0.00447021		120.15	0.55973	0.00345451		120.15	0.00462174	0.00397981		120.15	0.550035	0.00345162		120.15	0.350721	0.00299896
	120.57	0.558109	0.0036361		120.57	0.358705	0.00447021		120.57	0.556675	0.00345451		120.57	0.300171	0.00397981		120.57	0.547999	0.00345162		120.57	0.312369	0.00299896
	121	0.55466	0.0036361		121	0.0492572	0.00447021		121	0.559116	0.00345451		121	0.445625	0.00397981		121	0.552331	0.00345162		121	0.266367	0.00299896
	121.42	0.553809	0.0036361		121.42	0.0551733	0.00447021		121.42	0.553925	0.00345451		121.42	0.495223	0.00397981		121.42	0.551414	0.00345162		121.42	0.130086	0.00299896
	121.84	0.554309	0.0036361		121.84	0.328154	0.00447021		121.84	0.558272	0.00345451		121.84	0.51745	0.00397981		121.84	0.551423	0.00345162		121.84	0.017663	0.00299896
	122.26	0.558246	0.0036361		122.26	0.429002	0.00447021		122.26	0.562901	0.00345451		122.26	0.530698	0.00397981		122.26	0.548752	0.00345162		122.26	0.350631	0.00299896
	122.69	0.550759	0.0036361		122.69	0.47454	0.00447021		122.69	0.559519	0.00345451		122.69	0.532423	0.00397981		122.69	0.555255	0.00345162		122.69	0.47858	0.00299896
	123.11	0.550872	0.0036361		123.11	0.485222	0.00447021		123.11	0.558276	0.00345451		123.11	0.538614	0.00397981		123.11	0.551423	0.00345162		123.11	0.519094	0.00299896
	123.53	0.549009	0.0036361		123.53	0.488322	0.00447021		123.53	0.562054	0.00345451		123.53	0.538806	0.00397981		123.53	0.549777	0.00345162		123.53	0.538806	0.00299896
	123.95	0.542558	0.0036361		123.95	0.474942	0.00447021		123.95	0.560045	0.00345451		123.95	0.541667	0.00397981		123.95	0.550755	0.00345162		123.95	0.54941	0.00299896
	124.38	0.538717	0.0036361		124.38	0.459584	0.00447021		124.38	0.562779	0.00345451		124.38	0.543362	0.00397981		124.38	0.554663	0.00345162		124.38	0.558283	0.00299896
	124.8	0.53211	0.0036361		124.8	0.432038	0.00447021		124.8	0.557959	0.00345451		124.8	0.549738	0.00397981		124.8	0.555644	0.00345162		124.8	0.561927	0.00299896
	125.22	0.521217	0.0036361		125.22	0.369646	0.00447021		125.22	0.558639	0.00345451		125.22	0.547832	0.00397981		125.22	0.557606	0.00345162		125.22	0.55621	0.00299896
	125.65	0.475714	0.0036361		125.65	0.279925	0.00447021		125.65	0.56573	0.00345451		125.65	0.544206	0.00397981		125.65	0.555296	0.00345162		125.65	0.557927	0.00299896
	126.07	0.381447	0.0036361		126.07	0.255301	0.00447021		126.07	0.561514	0.00345451		126.07	0.551425	0.00397981		126.07	0.555296	0.00345162		126.07	0.563231	0.00299896
	126.49	0.102339	0.0036361		126.49	0.318213	0.00447021		126.49	0.558225	0.00345451		126.49	0.549957	0.00397981		126.49	0.552737	0.00345162		126.49	0.562897	0.00299896
	126.91	0.00174401	0.0036361		126.91	0.408129	0.00447021		126.91	0.552216	0.00345451		126.91	0.548986	0.00397981		126.91	0.555452	0.00345162		126.91	0.566285	0.00299896
	127.34	0.232893	0.0036361		127.34	0.473222	0.00447021		127.34	0.561559	0.00345451		127.34	0.547554	0.00397981		127.34	0.552525	0.00345162		127.34	0.561028	0.00299896
	127.76	0.343515	0.0036361		127.76	0.502462	0.00447021		127.76	0.561136	0.00345451		127.76	0.546405	0.00397981		127.76	0.551204	0.00345162		127.76	0.56691	0.00299896
	128.18	0.374879	0.0036361		128.18	0.520482	0.00447021		128.18	0.560141	0.00345451		128.18	0.547066	0.00397981		128.18	0.557835	0.00345162		128.18	0.567247	0.00299896
	128.61	0.321349	0.0036361		128.61	0.529007	0.00447021		128.61	0.561015	0.00345451		128.61	0.547536	0.00397981		128.61	0.5566	0.00345162		128.61	0.566725	0.00299896
	129.03	0.229882	0.0036361		129.03	0.538387	0.00447021		129.03	0.563533	0.00345451		129.03	0.552444	0.00397981		129.03	0.558436	0.00345162		129.03	0.569079	0.00299896
	129.45	0.235225	0.0036361		129.45	0.543623	0.00447021		129.45	0.563423	0.00345451		129.45	0.547144	0.00397981		129.45	0.554146	0.00345162		129.45	0.57318	0.00299896
	129.87	0.366606	0.0036361		129.87	0.541715	0.00447021		129.87	0.561356	0.00345451		129.87	0.545929	0.00397981		129.87	0.553158	0.00345162		129.87	0.570976	0.00299896
	130.3	0.457322	0.0036361		130.3	0.544186	0.00447021		130.3	0.559698	0.00345451		130.3	0.553373	0.00397981		130.3	0.557222	0.00345162		130.3	0.572551	0.00299896
	130.72	0.502837	0.0036361		130.72	0.548219	0.00447021		130.72	0.568174	0.00345451		130.72	0.546606	0.00397981		130.72	0.552275	0.00345162		130.72	0.570561	0.00299896
	131.14	0.520333	0.0036361		131.14	0.549869	0.00447021		131.14	0.558335	0.00345451		131.14	0.555949	0.00397981		131.14	0.548024	0.00345162		131.14	0.570078	0.00299896
	131.57	0.538164	0.0036361		131.57	0.547371	0.00447021		131.57	0.559632	0.00345451		131.57	0.551142	0.00397981		131.57	0.557674	0.00345162		131.57	0.570461	0.00299896
	131.99	0.540061	0.0036361		131.99	0.553084	0.00447021		131.99	0.560298	0.00345451		131.99	0.550198	0.00397981		131.99	0.5521	0.00345162		131.99	0.569199	0.00299896

## Sheet: Figure S3
	S3a, Selected 13C¢ CEST profiles across the POSH sequence
	S327				V330				L331				I332				S333				S334				S335				T338				A340				A341				R342				S352				Q356
	Offset (ppm)	I/I0	Error		Offset (ppm)	I/I0	Error		Offset (ppm)	I/I0	Error		Offset (ppm)	I/I0	Error		Offset (ppm)	I/I0	Error		Offset (ppm)	I/I0	Error		Offset (ppm)	I/I0	Error		Offset (ppm)	I/I0	Error		Offset (ppm)	I/I0	Error		Offset (ppm)	I/I0	Error		Offset (ppm)	I/I0	Error		Offset (ppm)	I/I0	Error		Offset (ppm)
	171.59	0.346402	0.00903639		171.59	0.368273	0.00809418		171.59	0.354632	0.00783148		171.59	0.34861	0.00624301		171.59	0.331251	0.00733133		171.59	0.30565	0.00818652		171.59	0.315185	0.00804212		171.59	0.331606	0.00659428		171.59	0.334507	0.00616239		171.59	0.334507	0.00624112		171.59	0.32902	0.00605122		171.59	0.329004	0.00666613		171.59
	171.76	0.333225	0.00903639		171.76	0.36205	0.00809418		171.76	0.360778	0.00783148		171.76	0.345223	0.00624301		171.76	0.34085	0.00733133		171.76	0.285402	0.00818652		171.76	0.305988	0.00804212		171.76	0.334781	0.00659428		171.76	0.348684	0.00616239		171.76	0.348684	0.00624112		171.76	0.336235	0.00605122		171.76	0.330411	0.00666613		171.76
	171.93	0.331107	0.00903639		171.93	0.37953	0.00809418		171.93	0.351725	0.00783148		171.93	0.355311	0.00624301		171.93	0.33425	0.00733133		171.93	0.268644	0.00818652		171.93	0.311445	0.00804212		171.93	0.328921	0.00659428		171.93	0.344309	0.00616239		171.93	0.344309	0.00624112		171.93	0.3368	0.00605122		171.93	0.318326	0.00666613		171.93
	172.09	0.352001	0.00903639		172.09	0.359861	0.00809418		172.09	0.352944	0.00783148		172.09	0.349337	0.00624301		172.09	0.334271	0.00733133		172.09	0.239219	0.00818652		172.09	0.317997	0.00804212		172.09	0.337465	0.00659428		172.09	0.339804	0.00616239		172.09	0.339804	0.00624112		172.09	0.338921	0.00605122		172.09	0.320794	0.00666613		172.09
	172.26	0.343735	0.00903639		172.26	0.373632	0.00809418		172.26	0.365193	0.00783148		172.26	0.348978	0.00624301		172.26	0.33808	0.00733133		172.26	0.223336	0.00818652		172.26	0.299552	0.00804212		172.26	0.337414	0.00659428		172.26	0.339922	0.00616239		172.26	0.339922	0.00624112		172.26	0.329911	0.00605122		172.26	0.317224	0.00666613		172.26
	172.43	0.343088	0.00903639		172.43	0.357203	0.00809418		172.43	0.371227	0.00783148		172.43	0.357846	0.00624301		172.43	0.337215	0.00733133		172.43	0.197522	0.00818652		172.43	0.299765	0.00804212		172.43	0.339938	0.00659428		172.43	0.338688	0.00616239		172.43	0.338688	0.00624112		172.43	0.344613	0.00605122		172.43	0.313643	0.00666613		172.43
	172.6	0.329981	0.00903639		172.6	0.360316	0.00809418		172.6	0.356152	0.00783148		172.6	0.357436	0.00624301		172.6	0.340528	0.00733133		172.6	0.187806	0.00818652		172.6	0.28608	0.00804212		172.6	0.34502	0.00659428		172.6	0.33796	0.00616239		172.6	0.33796	0.00624112		172.6	0.326168	0.00605122		172.6	0.31346	0.00666613		172.6
	172.76	0.345963	0.00903639		172.76	0.353788	0.00809418		172.76	0.356959	0.00783148		172.76	0.355383	0.00624301		172.76	0.323282	0.00733133		172.76	0.198243	0.00818652		172.76	0.2598	0.00804212		172.76	0.332388	0.00659428		172.76	0.330506	0.00616239		172.76	0.330506	0.00624112		172.76	0.33826	0.00605122		172.76	0.311861	0.00666613		172.76
	172.93	0.325434	0.00903639		172.93	0.355397	0.00809418		172.93	0.34837	0.00783148		172.93	0.337518	0.00624301		172.93	0.321652	0.00733133		172.93	0.234894	0.00818652		172.93	0.236063	0.00804212		172.93	0.347159	0.00659428		172.93	0.344007	0.00616239		172.93	0.344007	0.00624112		172.93	0.334776	0.00605122		172.93	0.297734	0.00666613		172.93
	173.1	0.326777	0.00903639		173.1	0.373031	0.00809418		173.1	0.366765	0.00783148		173.1	0.34307	0.00624301		173.1	0.337405	0.00733133		173.1	0.242906	0.00818652		173.1	0.211647	0.00804212		173.1	0.342047	0.00659428		173.1	0.339477	0.00616239		173.1	0.339477	0.00624112		173.1	0.330484	0.00605122		173.1	0.295683	0.00666613		173.1
	173.27	0.339553	0.00903639		173.27	0.367869	0.00809418		173.27	0.359844	0.00783148		173.27	0.353948	0.00624301		173.27	0.323056	0.00733133		173.27	0.272117	0.00818652		173.27	0.184938	0.00804212		173.27	0.332752	0.00659428		173.27	0.347527	0.00616239		173.27	0.347527	0.00624112		173.27	0.326459	0.00605122		173.27	0.289335	0.00666613		173.27
	173.43	0.320226	0.00903639		173.43	0.355055	0.00809418		173.43	0.341114	0.00783148		173.43	0.337301	0.00624301		173.43	0.329172	0.00733133		173.43	0.273174	0.00818652		173.43	0.163617	0.00804212		173.43	0.33973	0.00659428		173.43	0.336969	0.00616239		173.43	0.336969	0.00624112		173.43	0.335639	0.00605122		173.43	0.274192	0.00666613		173.43
	173.6	0.326284	0.00903639		173.6	0.367665	0.00809418		173.6	0.346267	0.00783148		173.6	0.343088	0.00624301		173.6	0.334374	0.00733133		173.6	0.28327	0.00818652		173.6	0.161019	0.00804212		173.6	0.34253	0.00659428		173.6	0.332767	0.00616239		173.6	0.332767	0.00624112		173.6	0.330695	0.00605122		173.6	0.244277	0.00666613		173.6
	173.77	0.326205	0.00903639		173.77	0.362319	0.00809418		173.77	0.336949	0.00783148		173.77	0.330255	0.00624301		173.77	0.315538	0.00733133		173.77	0.283151	0.00818652		173.77	0.149692	0.00804212		173.77	0.335363	0.00659428		173.77	0.339787	0.00616239		173.77	0.339787	0.00624112		173.77	0.331595	0.00605122		173.77	0.205015	0.00666613		173.77
	173.93	0.320853	0.00903639		173.93	0.342683	0.00809418		173.93	0.352384	0.00783148		173.93	0.32129	0.00624301		173.93	0.328173	0.00733133		173.93	0.268498	0.00818652		173.93	0.153644	0.00804212		173.93	0.327387	0.00659428		173.93	0.349229	0.00616239		173.93	0.349229	0.00624112		173.93	0.334052	0.00605122		173.93	0.161167	0.00666613		173.93
	174.1	0.320263	0.00903639		174.1	0.360881	0.00809418		174.1	0.351795	0.00783148		174.1	0.306493	0.00624301		174.1	0.31935	0.00733133		174.1	0.21493	0.00818652		174.1	0.132863	0.00804212		174.1	0.336051	0.00659428		174.1	0.338863	0.00616239		174.1	0.338863	0.00624112		174.1	0.327984	0.00605122		174.1	0.107923	0.00666613		174.1
	174.27	0.313197	0.00903639		174.27	0.344777	0.00809418		174.27	0.342519	0.00783148		174.27	0.280366	0.00624301		174.27	0.304951	0.00733133		174.27	0.142806	0.00818652		174.27	0.0717447	0.00804212		174.27	0.327196	0.00659428		174.27	0.343315	0.00616239		174.27	0.343315	0.00624112		174.27	0.336786	0.00605122		174.27	0.0631488	0.00666613		174.27
	174.44	0.313961	0.00903639		174.44	0.360528	0.00809418		174.44	0.33083	0.00783148		174.44	0.245918	0.00624301		174.44	0.326957	0.00733133		174.44	0.0711613	0.00818652		174.44	0.0311163	0.00804212		174.44	0.330667	0.00659428		174.44	0.343097	0.00616239		174.44	0.343097	0.00624112		174.44	0.343929	0.00605122		174.44	0.0357739	0.00666613		174.44
	174.6	0.310321	0.00903639		174.6	0.345041	0.00809418		174.6	0.315877	0.00783148		174.6	0.228343	0.00624301		174.6	0.309789	0.00733133		174.6	0.0227967	0.00818652		174.6	0.0408471	0.00804212		174.6	0.337815	0.00659428		174.6	0.336064	0.00616239		174.6	0.336064	0.00624112		174.6	0.337594	0.00605122		174.6	0.0928673	0.00666613		174.6
	174.77	0.317414	0.00903639		174.77	0.346924	0.00809418		174.77	0.310743	0.00783148		174.77	0.200917	0.00624301		174.77	0.313945	0.00733133		174.77	0.0900993	0.00818652		174.77	0.122137	0.00804212		174.77	0.331895	0.00659428		174.77	0.328953	0.00616239		174.77	0.328953	0.00624112		174.77	0.331109	0.00605122		174.77	0.205153	0.00666613		174.77
	174.94	0.322143	0.00903639		174.94	0.338787	0.00809418		174.94	0.276146	0.00783148		174.94	0.198807	0.00624301		174.94	0.310141	0.00733133		174.94	0.181741	0.00818652		174.94	0.225997	0.00804212		174.94	0.334	0.00659428		174.94	0.345165	0.00616239		174.94	0.345165	0.00624112		174.94	0.332546	0.00605122		174.94	0.273321	0.00666613		174.94
	175.11	0.298831	0.00903639		175.11	0.335444	0.00809418		175.11	0.230633	0.00783148		175.11	0.219164	0.00624301		175.11	0.296949	0.00733133		175.11	0.264091	0.00818652		175.11	0.265533	0.00804212		175.11	0.331222	0.00659428		175.11	0.335037	0.00616239		175.11	0.335037	0.00624112		175.11	0.330277	0.00605122		175.11	0.289145	0.00666613		175.11
	175.27	0.283886	0.00903639		175.27	0.328394	0.00809418		175.27	0.178881	0.00783148		175.27	0.244578	0.00624301		175.27	0.287118	0.00733133		175.27	0.300587	0.00818652		175.27	0.293977	0.00804212		175.27	0.339133	0.00659428		175.27	0.341426	0.00616239		175.27	0.341426	0.00624112		175.27	0.334266	0.00605122		175.27	0.306786	0.00666613		175.27
	175.44	0.248186	0.00903639		175.44	0.316392	0.00809418		175.44	0.130487	0.00783148		175.44	0.279628	0.00624301		175.44	0.268089	0.00733133		175.44	0.293812	0.00818652		175.44	0.309898	0.00804212		175.44	0.32867	0.00659428		175.44	0.336254	0.00616239		175.44	0.336254	0.00624112		175.44	0.339282	0.00605122		175.44	0.309194	0.00666613		175.44
	175.61	0.210177	0.00903639		175.61	0.300354	0.00809418		175.61	0.0676078	0.00783148		175.61	0.301768	0.00624301		175.61	0.237865	0.00733133		175.61	0.300485	0.00818652		175.61	0.311858	0.00804212		175.61	0.323731	0.00659428		175.61	0.336908	0.00616239		175.61	0.336908	0.00624112		175.61	0.322843	0.00605122		175.61	0.319683	0.00666613		175.61
	175.78	0.110759	0.00903639		175.78	0.2759	0.00809418		175.78	0.0283745	0.00783148		175.78	0.301353	0.00624301		175.78	0.182688	0.00733133		175.78	0.326883	0.00818652		175.78	0.309799	0.00804212		175.78	0.325256	0.00659428		175.78	0.338482	0.00616239		175.78	0.338482	0.00624112		175.78	0.32065	0.00605122		175.78	0.321227	0.00666613		175.78
	175.94	0.0569382	0.00903639		175.94	0.242057	0.00809418		175.94	0.00625602	0.00783148		175.94	0.306093	0.00624301		175.94	0.0820609	0.00733133		175.94	0.324342	0.00818652		175.94	0.313535	0.00804212		175.94	0.323897	0.00659428		175.94	0.343264	0.00616239		175.94	0.343264	0.00624112		175.94	0.331104	0.00605122		175.94	0.317432	0.00666613		175.94
	176.11	0.025559	0.00903639		176.11	0.161933	0.00809418		176.11	0.0631346	0.00783148		176.11	0.280927	0.00624301		176.11	0.0189272	0.00733133		176.11	0.317188	0.00818652		176.11	0.313303	0.00804212		176.11	0.327114	0.00659428		176.11	0.322368	0.00616239		176.11	0.322368	0.00624112		176.11	0.313331	0.00605122		176.11	0.326592	0.00666613		176.11
	176.28	0.0571313	0.00903639		176.28	0.117966	0.00809418		176.28	0.181219	0.00783148		176.28	0.277829	0.00624301		176.28	0.035857	0.00733133		176.28	0.344539	0.00818652		176.28	0.312387	0.00804212		176.28	0.326312	0.00659428		176.28	0.330618	0.00616239		176.28	0.330618	0.00624112		176.28	0.315841	0.00605122		176.28	0.332453	0.00666613		176.28
	176.45	0.101974	0.00903639		176.45	0.0436128	0.00809418		176.45	0.25721	0.00783148		176.45	0.226567	0.00624301		176.45	0.0709226	0.00733133		176.45	0.325759	0.00818652		176.45	0.31961	0.00804212		176.45	0.32295	0.00659428		176.45	0.334301	0.00616239		176.45	0.334301	0.00624112		176.45	0.317002	0.00605122		176.45	0.325094	0.00666613		176.45
	176.61	0.124457	0.00903639		176.61	0.00110966	0.00809418		176.61	0.293062	0.00783148		176.61	0.156993	0.00624301		176.61	0.123743	0.00733133		176.61	0.348834	0.00818652		176.61	0.311909	0.00804212		176.61	0.295398	0.00659428		176.61	0.320062	0.00616239		176.61	0.320062	0.00624112		176.61	0.308484	0.00605122		176.61	0.316951	0.00666613		176.61
	176.78	0.10232	0.00903639		176.78	0.017158	0.00809418		176.78	0.313149	0.00783148		176.78	0.0760111	0.00624301		176.78	0.190658	0.00733133		176.78	0.330853	0.00818652		176.78	0.328186	0.00804212		176.78	0.291031	0.00659428		176.78	0.320521	0.00616239		176.78	0.320521	0.00624112		176.78	0.294565	0.00605122		176.78	0.317875	0.00666613		176.78
	176.95	0.159311	0.00903639		176.95	0.106223	0.00809418		176.95	0.331089	0.00783148		176.95	0.029421	0.00624301		176.95	0.24344	0.00733133		176.95	0.340606	0.00818652		176.95	0.329835	0.00804212		176.95	0.249079	0.00659428		176.95	0.314844	0.00616239		176.95	0.314844	0.00624112		176.95	0.303196	0.00605122		176.95	0.327404	0.00666613		176.95
	177.12	0.186665	0.00903639		177.12	0.193608	0.00809418		177.12	0.326448	0.00783148		177.12	0.0877856	0.00624301		177.12	0.254477	0.00733133		177.12	0.324543	0.00818652		177.12	0.330993	0.00804212		177.12	0.185185	0.00659428		177.12	0.285112	0.00616239		177.12	0.285112	0.00624112		177.12	0.294715	0.00605122		177.12	0.334407	0.00666613		177.12
	177.28	0.235394	0.00903639		177.28	0.267669	0.00809418		177.28	0.329832	0.00783148		177.28	0.173924	0.00624301		177.28	0.296548	0.00733133		177.28	0.333145	0.00818652		177.28	0.320664	0.00804212		177.28	0.0944647	0.00659428		177.28	0.248858	0.00616239		177.28	0.248858	0.00624112		177.28	0.285075	0.00605122		177.28	0.325449	0.00666613		177.28
	177.45	0.282862	0.00903639		177.45	0.312958	0.00809418		177.45	0.34855	0.00783148		177.45	0.251498	0.00624301		177.45	0.29923	0.00733133		177.45	0.336719	0.00818652		177.45	0.3274	0.00804212		177.45	0.0281945	0.00659428		177.45	0.171271	0.00616239		177.45	0.171271	0.00624112		177.45	0.236678	0.00605122		177.45	0.327018	0.00666613		177.45
	177.62	0.284195	0.00903639		177.62	0.306756	0.00809418		177.62	0.349522	0.00783148		177.62	0.280277	0.00624301		177.62	0.297491	0.00733133		177.62	0.324851	0.00818652		177.62	0.3262	0.00804212		177.62	0.0603937	0.00659428		177.62	0.0722839	0.00616239		177.62	0.0722839	0.00624112		177.62	0.160716	0.00605122		177.62	0.329958	0.00666613		177.62
	177.79	0.306953	0.00903639		177.79	0.324308	0.00809418		177.79	0.353265	0.00783148		177.79	0.303092	0.00624301		177.79	0.32001	0.00733133		177.79	0.328775	0.00818652		177.79	0.333804	0.00804212		177.79	0.134318	0.00659428		177.79	0.0260204	0.00616239		177.79	0.0260204	0.00624112		177.79	0.0778921	0.00605122		177.79	0.321307	0.00666613		177.79
	177.95	0.307685	0.00903639		177.95	0.340751	0.00809418		177.95	0.359027	0.00783148		177.95	0.31517	0.00624301		177.95	0.307463	0.00733133		177.95	0.334855	0.00818652		177.95	0.330844	0.00804212		177.95	0.202143	0.00659428		177.95	0.0410273	0.00616239		177.95	0.0410273	0.00624112		177.95	0.0213712	0.00605122		177.95	0.320531	0.00666613		177.95
	178.12	0.334196	0.00903639		178.12	0.335075	0.00809418		178.12	0.344517	0.00783148		178.12	0.323188	0.00624301		178.12	0.321136	0.00733133		178.12	0.332684	0.00818652		178.12	0.310742	0.00804212		178.12	0.228214	0.00659428		178.12	0.125896	0.00616239		178.12	0.125896	0.00624112		178.12	0.0616887	0.00605122		178.12	0.327845	0.00666613		178.12
	178.29	0.323674	0.00903639		178.29	0.350928	0.00809418		178.29	0.361969	0.00783148		178.29	0.337307	0.00624301		178.29	0.33663	0.00733133		178.29	0.334863	0.00818652		178.29	0.330107	0.00804212		178.29	0.234239	0.00659428		178.29	0.182529	0.00616239		178.29	0.182529	0.00624112		178.29	0.146484	0.00605122		178.29	0.329517	0.00666613		178.29
	178.45	0.324535	0.00903639		178.45	0.353224	0.00809418		178.45	0.368517	0.00783148		178.45	0.351116	0.00624301		178.45	0.335527	0.00733133		178.45	0.34084	0.00818652		178.45	0.323121	0.00804212		178.45	0.221967	0.00659428		178.45	0.173806	0.00616239		178.45	0.173806	0.00624112		178.45	0.199031	0.00605122		178.45	0.322527	0.00666613		178.45
	178.62	0.342963	0.00903639		178.62	0.338937	0.00809418		178.62	0.369847	0.00783148		178.62	0.348582	0.00624301		178.62	0.323054	0.00733133		178.62	0.344829	0.00818652		178.62	0.322146	0.00804212		178.62	0.193378	0.00659428		178.62	0.157345	0.00616239		178.62	0.157345	0.00624112		178.62	0.204059	0.00605122		178.62	0.330587	0.00666613		178.62
	178.79	0.333297	0.00903639		178.79	0.359443	0.00809418		178.79	0.367354	0.00783148		178.79	0.341504	0.00624301		178.79	0.324773	0.00733133		178.79	0.336019	0.00818652		178.79	0.336981	0.00804212		178.79	0.175966	0.00659428		178.79	0.161727	0.00616239		178.79	0.161727	0.00624112		178.79	0.18715	0.00605122		178.79	0.328029	0.00666613		178.79
	178.96	0.347439	0.00903639		178.96	0.356418	0.00809418		178.96	0.371767	0.00783148		178.96	0.35349	0.00624301		178.96	0.319207	0.00733133		178.96	0.331308	0.00818652		178.96	0.322017	0.00804212		178.96	0.164988	0.00659428		178.96	0.17828	0.00616239		178.96	0.17828	0.00624112		178.96	0.182662	0.00605122		178.96	0.319776	0.00666613		178.96
	179.12	0.33693	0.00903639		179.12	0.357088	0.00809418		179.12	0.356216	0.00783148		179.12	0.368575	0.00624301		179.12	0.327508	0.00733133		179.12	0.341172	0.00818652		179.12	0.319146	0.00804212		179.12	0.161489	0.00659428		179.12	0.217151	0.00616239		179.12	0.217151	0.00624112		179.12	0.176758	0.00605122		179.12	0.335867	0.00666613		179.12
	179.29	0.346906	0.00903639		179.29	0.367687	0.00809418		179.29	0.362831	0.00783148		179.29	0.347169	0.00624301		179.29	0.318507	0.00733133		179.29	0.348417	0.00818652		179.29	0.342525	0.00804212		179.29	0.221199	0.00659428		179.29	0.264617	0.00616239		179.29	0.264617	0.00624112		179.29	0.169669	0.00605122		179.29	0.328343	0.00666613		179.29
	179.46	0.339244	0.00903639		179.46	0.369676	0.00809418		179.46	0.356006	0.00783148		179.46	0.352483	0.00624301		179.46	0.33032	0.00733133		179.46	0.321069	0.00818652		179.46	0.314345	0.00804212		179.46	0.238757	0.00659428		179.46	0.265741	0.00616239		179.46	0.265741	0.00624112		179.46	0.192593	0.00605122		179.46	0.328054	0.00666613		179.46
	179.63	0.333557	0.00903639		179.63	0.361894	0.00809418		179.63	0.364241	0.00783148		179.63	0.357675	0.00624301		179.63	0.334641	0.00733133		179.63	0.331443	0.00818652		179.63	0.32863	0.00804212		179.63	0.267822	0.00659428		179.63	0.300981	0.00616239		179.63	0.300981	0.00624112		179.63	0.245447	0.00605122		179.63	0.328024	0.00666613		179.63
	179.79	0.339327	0.00903639		179.79	0.359469	0.00809418		179.79	0.364058	0.00783148		179.79	0.367676	0.00624301		179.79	0.334885	0.00733133		179.79	0.329083	0.00818652		179.79	0.32535	0.00804212		179.79	0.296065	0.00659428		179.79	0.314154	0.00616239		179.79	0.314154	0.00624112		179.79	0.277389	0.00605122		179.79	0.323809	0.00666613		179.79
	179.96	0.341127	0.00903639		179.96	0.359241	0.00809418		179.96	0.357402	0.00783148		179.96	0.352512	0.00624301		179.96	0.330909	0.00733133		179.96	0.331964	0.00818652		179.96	0.327233	0.00804212		179.96	0.299549	0.00659428		179.96	0.321335	0.00616239		179.96	0.321335	0.00624112		179.96	0.292171	0.00605122		179.96	0.325657	0.00666613		179.96
	180.13	0.3263	0.00903639		180.13	0.373617	0.00809418		180.13	0.359326	0.00783148		180.13	0.360106	0.00624301		180.13	0.336696	0.00733133		180.13	0.335615	0.00818652		180.13	0.323068	0.00804212		180.13	0.313952	0.00659428		180.13	0.3181	0.00616239		180.13	0.3181	0.00624112		180.13	0.306061	0.00605122		180.13	0.331331	0.00666613		180.13
	180.3	0.327235	0.00903639		180.3	0.362569	0.00809418		180.3	0.356908	0.00783148		180.3	0.359854	0.00624301		180.3	0.337301	0.00733133		180.3	0.338857	0.00818652		180.3	0.329661	0.00804212		180.3	0.321497	0.00659428		180.3	0.346943	0.00616239		180.3	0.346943	0.00624112		180.3	0.306631	0.00605122		180.3	0.329624	0.00666613		180.3
	180.46	0.343357	0.00903639		180.46	0.364027	0.00809418		180.46	0.36101	0.00783148		180.46	0.352223	0.00624301		180.46	0.318871	0.00733133		180.46	0.33936	0.00818652		180.46	0.339289	0.00804212		180.46	0.319669	0.00659428		180.46	0.333003	0.00616239		180.46	0.333003	0.00624112		180.46	0.311505	0.00605122		180.46	0.325323	0.00666613		180.46
	180.63	0.349011	0.00903639		180.63	0.37138	0.00809418		180.63	0.35768	0.00783148		180.63	0.362522	0.00624301		180.63	0.321653	0.00733133		180.63	0.333991	0.00818652		180.63	0.325442	0.00804212		180.63	0.327405	0.00659428		180.63	0.33881	0.00616239		180.63	0.33881	0.00624112		180.63	0.322975	0.00605122		180.63	0.325963	0.00666613		180.63
	180.8	0.329702	0.00903639		180.8	0.357963	0.00809418		180.8	0.365114	0.00783148		180.8	0.364214	0.00624301		180.8	0.324341	0.00733133		180.8	0.344407	0.00818652		180.8	0.342141	0.00804212		180.8	0.328233	0.00659428		180.8	0.332576	0.00616239		180.8	0.332576	0.00624112		180.8	0.326611	0.00605122		180.8	0.33007	0.00666613		180.8
	180.97	0.337118	0.00903639		180.97	0.371809	0.00809418		180.97	0.365184	0.00783148		180.97	0.354021	0.00624301		180.97	0.329555	0.00733133		180.97	0.333111	0.00818652		180.97	0.323867	0.00804212		180.97	0.33467	0.00659428		180.97	0.336268	0.00616239		180.97	0.336268	0.00624112		180.97	0.322411	0.00605122		180.97	0.329383	0.00666613		180.97
	181.13	0.353312	0.00903639		181.13	0.37698	0.00809418		181.13	0.358191	0.00783148		181.13	0.3514	0.00624301		181.13	0.322279	0.00733133		181.13	0.338118	0.00818652		181.13	0.329594	0.00804212		181.13	0.328104	0.00659428		181.13	0.333126	0.00616239		181.13	0.333126	0.00624112		181.13	0.326528	0.00605122		181.13	0.327978	0.00666613		181.13
	181.3	0.331217	0.00903639		181.3	0.360096	0.00809418		181.3	0.365612	0.00783148		181.3	0.357292	0.00624301		181.3	0.336332	0.00733133		181.3	0.31722	0.00818652		181.3	0.332364	0.00804212		181.3	0.327393	0.00659428		181.3	0.351734	0.00616239		181.3	0.351734	0.00624112		181.3	0.315253	0.00605122		181.3	0.321627	0.00666613		181.3
	181.47	0.323457	0.00903639		181.47	0.364435	0.00809418		181.47	0.357323	0.00783148		181.47	0.354371	0.00624301		181.47	0.333039	0.00733133		181.47	0.328895	0.00818652		181.47	0.328824	0.00804212		181.47	0.321793	0.00659428		181.47	0.340869	0.00616239		181.47	0.340869	0.00624112		181.47	0.335769	0.00605122		181.47	0.327579	0.00666613		181.47
	181.64	0.338386	0.00903639		181.64	0.370876	0.00809418		181.64	0.356444	0.00783148		181.64	0.36404	0.00624301		181.64	0.337708	0.00733133		181.64	0.330468	0.00818652		181.64	0.321086	0.00804212		181.64	0.340322	0.00659428		181.64	0.344107	0.00616239		181.64	0.344107	0.00624112		181.64	0.34155	0.00605122		181.64	0.328907	0.00666613		181.64
	181.8	0.342665	0.00903639		181.8	0.363108	0.00809418		181.8	0.361319	0.00783148		181.8	0.349988	0.00624301		181.8	0.333109	0.00733133		181.8	0.343943	0.00818652		181.8	0.335351	0.00804212		181.8	0.341897	0.00659428		181.8	0.339702	0.00616239		181.8	0.339702	0.00624112		181.8	0.330344	0.00605122		181.8	0.341527	0.00666613		181.8
	181.97	0.336786	0.00903639		181.97	0.359637	0.00809418		181.97	0.356127	0.00783148		181.97	0.359328	0.00624301		181.97	0.331122	0.00733133		181.97	0.337539	0.00818652		181.97	0.31547	0.00804212		181.97	0.333888	0.00659428		181.97	0.333985	0.00616239		181.97	0.333985	0.00624112		181.97	0.333616	0.00605122		181.97	0.331405	0.00666613		181.97
	182.14	0.330378	0.00903639		182.14	0.369526	0.00809418		182.14	0.372205	0.00783148		182.14	0.346668	0.00624301		182.14	0.326418	0.00733133		182.14	0.332253	0.00818652		182.14	0.321568	0.00804212		182.14	0.327316	0.00659428		182.14	0.340876	0.00616239		182.14	0.340876	0.00624112		182.14	0.3305	0.00605122		182.14	0.3343	0.00666613		182.14
	182.31	0.320215	0.00903639		182.31	0.370885	0.00809418		182.31	0.37673	0.00783148		182.31	0.351614	0.00624301		182.31	0.344718	0.00733133		182.31	0.350873	0.00818652		182.31	0.323514	0.00804212		182.31	0.339056	0.00659428		182.31	0.342724	0.00616239		182.31	0.342724	0.00624112		182.31	0.334367	0.00605122		182.31	0.338404	0.00666613		182.31
	182.47	0.350027	0.00903639		182.47	0.361689	0.00809418		182.47	0.370961	0.00783148		182.47	0.360455	0.00624301		182.47	0.33467	0.00733133		182.47	0.344862	0.00818652		182.47	0.329714	0.00804212		182.47	0.328838	0.00659428		182.47	0.343772	0.00616239		182.47	0.343772	0.00624112		182.47	0.33238	0.00605122		182.47	0.327892	0.00666613		182.47
	182.64	0.336994	0.00903639		182.64	0.372401	0.00809418		182.64	0.362992	0.00783148		182.64	0.367086	0.00624301		182.64	0.331381	0.00733133		182.64	0.334517	0.00818652		182.64	0.314082	0.00804212		182.64	0.328822	0.00659428		182.64	0.328887	0.00616239		182.64	0.328887	0.00624112		182.64	0.33345	0.00605122		182.64	0.331485	0.00666613		182.64
	182.81	0.339689	0.00903639		182.81	0.36371	0.00809418		182.81	0.372914	0.00783148		182.81	0.3549	0.00624301		182.81	0.323649	0.00733133		182.81	0.341623	0.00818652		182.81	0.334575	0.00804212		182.81	0.339191	0.00659428		182.81	0.342184	0.00616239		182.81	0.342184	0.00624112		182.81	0.326751	0.00605122		182.81	0.336838	0.00666613		182.81
	182.97	0.324269	0.00903639		182.97	0.359698	0.00809418		182.97	0.3636	0.00783148		182.97	0.344809	0.00624301		182.97	0.328591	0.00733133		182.97	0.328537	0.00818652		182.97	0.307481	0.00804212		182.97	0.345605	0.00659428		182.97	0.333464	0.00616239		182.97	0.333464	0.00624112		182.97	0.334506	0.00605122		182.97	0.337179	0.00666613		182.97
	183.14	0.343639	0.00903639		183.14	0.363155	0.00809418		183.14	0.359091	0.00783148		183.14	0.367316	0.00624301		183.14	0.338935	0.00733133		183.14	0.332614	0.00818652		183.14	0.316876	0.00804212		183.14	0.315298	0.00659428		183.14	0.354619	0.00616239		183.14	0.354619	0.00624112		183.14	0.334914	0.00605122		183.14	0.335592	0.00666613		183.14
	183.31	0.335522	0.00903639		183.31	0.378614	0.00809418		183.31	0.369638	0.00783148		183.31	0.351991	0.00624301		183.31	0.324236	0.00733133		183.31	0.325159	0.00818652		183.31	0.325136	0.00804212		183.31	0.326681	0.00659428		183.31	0.340779	0.00616239		183.31	0.340779	0.00624112		183.31	0.333874	0.00605122		183.31	0.331293	0.00666613		183.31
	183.48	0.34147	0.00903639		183.48	0.365998	0.00809418		183.48	0.350087	0.00783148		183.48	0.357832	0.00624301		183.48	0.3342	0.00733133		183.48	0.335366	0.00818652		183.48	0.342385	0.00804212		183.48	0.331019	0.00659428		183.48	0.334046	0.00616239		183.48	0.334046	0.00624112		183.48	0.333937	0.00605122		183.48	0.334208	0.00666613		183.48
	183.64	0.323142	0.00903639		183.64	0.37061	0.00809418		183.64	0.35739	0.00783148		183.64	0.358914	0.00624301		183.64	0.32691	0.00733133		183.64	0.346374	0.00818652		183.64	0.325657	0.00804212		183.64	0.328721	0.00659428		183.64	0.345777	0.00616239		183.64	0.345777	0.00624112		183.64	0.334765	0.00605122		183.64	0.334723	0.00666613		183.64
	183.81	0.332157	0.00903639		183.81	0.365789	0.00809418		183.81	0.364096	0.00783148		183.81	0.360681	0.00624301		183.81	0.340858	0.00733133		183.81	0.342781	0.00818652		183.81	0.323284	0.00804212		183.81	0.342268	0.00659428		183.81	0.348726	0.00616239		183.81	0.348726	0.00624112		183.81	0.344229	0.00605122		183.81	0.323485	0.00666613		183.81
	183.98	0.340314	0.00903639		183.98	0.369607	0.00809418		183.98	0.3618	0.00783148		183.98	0.363895	0.00624301		183.98	0.335196	0.00733133		183.98	0.331407	0.00818652		183.98	0.329809	0.00804212		183.98	0.343824	0.00659428		183.98	0.335017	0.00616239		183.98	0.335017	0.00624112		183.98	0.332233	0.00605122		183.98	0.330995	0.00666613		183.98
	184.15	0.340846	0.00903639		184.15	0.364684	0.00809418		184.15	0.35652	0.00783148		184.15	0.376275	0.00624301		184.15	0.329673	0.00733133		184.15	0.336798	0.00818652		184.15	0.339125	0.00804212		184.15	0.338864	0.00659428		184.15	0.345663	0.00616239		184.15	0.345663	0.00624112		184.15	0.337421	0.00605122		184.15	0.324914	0.00666613		184.15
	184.31	0.342547	0.00903639		184.31	0.364441	0.00809418		184.31	0.364634	0.00783148		184.31	0.347956	0.00624301		184.31	0.33165	0.00733133		184.31	0.329717	0.00818652		184.31	0.327605	0.00804212		184.31	0.338034	0.00659428		184.31	0.342908	0.00616239		184.31	0.342908	0.00624112		184.31	0.331747	0.00605122		184.31	0.332982	0.00666613		184.31
	184.48	0.334901	0.00903639		184.48	0.367448	0.00809418		184.48	0.370325	0.00783148		184.48	0.362535	0.00624301		184.48	0.332767	0.00733133		184.48	0.334147	0.00818652		184.48	0.318205	0.00804212		184.48	0.339673	0.00659428		184.48	0.340907	0.00616239		184.48	0.340907	0.00624112		184.48	0.325973	0.00605122		184.48	0.341287	0.00666613		184.48
	184.65	0.337368	0.00903639		184.65	0.368182	0.00809418		184.65	0.360384	0.00783148		184.65	0.357797	0.00624301		184.65	0.332963	0.00733133		184.65	0.344173	0.00818652		184.65	0.330796	0.00804212		184.65	0.341344	0.00659428		184.65	0.335047	0.00616239		184.65	0.335047	0.00624112		184.65	0.339372	0.00605122		184.65	0.335731	0.00666613		184.65
	184.82	0.356093	0.00903639		184.82	0.366782	0.00809418		184.82	0.366828	0.00783148		184.82	0.357496	0.00624301		184.82	0.329254	0.00733133		184.82	0.330327	0.00818652		184.82	0.334101	0.00804212		184.82	0.334391	0.00659428		184.82	0.343441	0.00616239		184.82	0.343441	0.00624112		184.82	0.334271	0.00605122		184.82	0.323972	0.00666613		184.82
	184.98	0.343201	0.00903639		184.98	0.382412	0.00809418		184.98	0.363841	0.00783148		184.98	0.356199	0.00624301		184.98	0.34092	0.00733133		184.98	0.320651	0.00818652		184.98	0.321859	0.00804212		184.98	0.338131	0.00659428		184.98	0.344625	0.00616239		184.98	0.344625	0.00624112		184.98	0.341651	0.00605122		184.98	0.332589	0.00666613		184.98
	185.15	0.33922	0.00903639		185.15	0.374304	0.00809418		185.15	0.372574	0.00783148		185.15	0.361353	0.00624301		185.15	0.332001	0.00733133		185.15	0.332892	0.00818652		185.15	0.32465	0.00804212		185.15	0.33525	0.00659428		185.15	0.341002	0.00616239		185.15	0.341002	0.00624112		185.15	0.344056	0.00605122		185.15	0.326175	0.00666613		185.15
	185.32	0.329542	0.00903639		185.32	0.372497	0.00809418		185.32	0.364986	0.00783148		185.32	0.363536	0.00624301		185.32	0.328912	0.00733133		185.32	0.339892	0.00818652		185.32	0.3324	0.00804212		185.32	0.339559	0.00659428		185.32	0.340605	0.00616239		185.32	0.340605	0.00624112		185.32	0.334515	0.00605122		185.32	0.325567	0.00666613		185.32
	185.49	0.333688	0.00903639		185.49	0.363759	0.00809418		185.49	0.36706	0.00783148		185.49	0.356147	0.00624301		185.49	0.332928	0.00733133		185.49	0.328269	0.00818652		185.49	0.350802	0.00804212		185.49	0.337024	0.00659428		185.49	0.351082	0.00616239		185.49	0.351082	0.00624112		185.49	0.332335	0.00605122		185.49	0.321877	0.00666613		185.49
	185.65	0.339349	0.00903639		185.65	0.359842	0.00809418		185.65	0.370523	0.00783148		185.65	0.36075	0.00624301		185.65	0.341514	0.00733133		185.65	0.335096	0.00818652		185.65	0.335751	0.00804212		185.65	0.352833	0.00659428		185.65	0.348003	0.00616239		185.65	0.348003	0.00624112		185.65	0.346122	0.00605122		185.65	0.317706	0.00666613		185.65
	185.82	0.347818	0.00903639		185.82	0.374613	0.00809418		185.82	0.378764	0.00783148		185.82	0.3623	0.00624301		185.82	0.32813	0.00733133		185.82	0.344581	0.00818652		185.82	0.319488	0.00804212		185.82	0.325648	0.00659428		185.82	0.34017	0.00616239		185.82	0.34017	0.00624112		185.82	0.337577	0.00605122		185.82	0.335445	0.00666613		185.82
[truncated: 13 more columns]

## Sheet: Figure S4
	S4a-h, ITC data from three injections were merged by concatenation and acquired in duplicates at 5°C (a, b), 10°C (c, d), 15°C (e, f), and 35°C (g, h)
	5°C															10°C															15°C															35°C
	DP_X	DP_Y	Baseline_X	Baseline_Y	Fit_X	Fit_Y		DP_X	DP_Y	Baseline_X	Baseline_Y	Fit_X	Fit_Y			DP_X	DP_Y	Baseline_X	Baseline_Y	Fit_X	Fit_Y		DP_X	DP_Y	Baseline_X	Baseline_Y	Fit_X	Fit_Y			DP_X	DP_Y	Baseline_X	Baseline_Y	Fit_X	Fit_Y		DP_X	DP_Y	Baseline_X	Baseline_Y	Fit_X	Fit_Y			DP_X	DP_Y	Baseline_X	Baseline_Y
	0.083333	0.00014	0.015648	9.12394	0.133989	8.84563		0.083333	0.000651	0.015648	8.81182	0.133989	8.62062			0.083333	0.000728	0.027404	8.43663	0.145917	8.25532		0.083333	8.6e-05	0.027404	8.01263	0.145917	7.83475			0.083333	0.00087	0.027404	6.14679	0.145917	6.08493		0.083333	-0.001078	0.015648	5.88859	0.133989	5.76446			0.083333	-0.000679	0.015648	-7.13024
	0.1	0.000496	0.133989	8.86659	0.254048	8.3226		0.1	0.00047	0.133989	8.57677	0.254048	8.06691			0.1	0.000867	0.145917	8.27187	0.266148	7.94687		0.1	0.000283	0.145917	7.85032	0.266148	7.59203			0.1	0.000501	0.145917	6.03324	0.266148	5.83932		0.1	-0.000451	0.133989	5.79431	0.254048	5.64085			0.1	-0.000698	0.133989	-6.99313
	0.116667	0.000383	0.254048	8.37781	0.375826	8.00014		0.116667	0.000498	0.254048	8.12468	0.375826	7.63263			0.116667	0.000947	0.266148	7.96737	0.388098	7.6901		0.116667	0.000229	0.266148	7.5475	0.388098	7.25279			0.116667	0.000242	0.266148	5.81806	0.388098	5.48908		0.116667	-0.000274	0.254048	5.59884	0.375826	5.32749			0.116667	-0.000887	0.254048	-6.71133
	0.133333	0.000399	0.375826	7.84178	0.499323	7.21054		0.133333	0.000407	0.375826	7.61993	0.499323	7.05204			0.133333	0.000966	0.388098	7.60643	0.511766	7.11625		0.133333	0.000146	0.388098	7.18434	0.511766	6.67598			0.133333	0.000154	0.388098	5.55402	0.511766	5.22667		0.133333	-6.7e-05	0.375826	5.35437	0.499323	5.10253			0.133333	-0.000857	0.375826	-6.3649
	0.15	0.000476	0.499323	7.26586	0.624538	6.67716		0.15	0.000316	0.499323	7.06792	0.624538	6.50594			0.15	0.000945	0.511766	7.18397	0.637153	6.72129		0.15	0.000103	0.511766	6.755	0.637153	6.23276			0.15	5.5e-05	0.511766	5.23383	0.637153	4.80877		0.15	-5e-05	0.499323	5.05153	0.624538	4.62945			0.15	-0.000766	0.499323	-5.94648
	0.166667	0.000413	0.624538	6.66153	0.751471	5.99006		0.166667	0.000214	0.624538	6.47899	0.751471	5.84448			0.166667	0.000765	0.637153	6.6986	0.764258	6.16635		0.166667	0.000129	0.637153	6.25825	0.764258	5.67691			0.166667	-0.000124	0.637153	4.85324	0.764258	4.39686		0.166667	7e-06	0.624538	4.68333	0.751471	4.31393			0.166667	-0.000665	0.624538	-5.45524
	0.183333	0.000439	0.751471	6.04373	0.880123	5.3965		0.183333	0.000153	0.751471	5.86817	0.880123	5.22626			0.183333	0.000584	0.764258	6.15489	0.893082	5.55857		0.183333	6e-06	0.764258	5.70046	0.893082	5.06003			0.183333	-0.000152	0.764258	4.41441	0.893082	3.98122		0.183333	-2.6e-05	0.751471	4.24925	0.880123	3.71402			0.183333	-0.000734	0.751471	-4.90153
	0.2	0.000526	0.880123	5.42921	1.01049	4.85345		0.2	3.2e-05	0.880123	5.25369	1.01049	4.68876			0.2	0.000683	0.893082	5.56527	1.02363	4.9478		0.2	-0.000127	0.893082	5.09774	1.02363	4.47185			0.2	-0.000151	0.893082	3.92905	1.02363	3.44215		0.2	7.1e-05	0.880123	3.75997	1.01049	3.19747			0.2	-0.000843	0.880123	-4.30931
	0.216667	0.000492	1.01049	4.83444	1.14258	4.29221		0.216667	3e-05	1.01049	4.6545	1.14258	4.1097			0.216667	0.000732	1.02363	4.94995	1.15589	4.33309		0.216667	-0.000141	1.02363	4.47531	1.15589	3.9519			0.216667	2e-05	1.02363	3.41921	1.15589	2.92558		0.216667	0.000419	1.01049	3.23945	1.14258	2.75031			0.216667	-0.000822	1.01049	-3.71306
	0.233333	0.000428	1.14258	4.27351	1.27639	3.77461		0.233333	-6.2e-05	1.14258	4.08748	1.27639	3.5947			0.233333	0.000501	1.15589	4.33438	1.28987	3.7654		0.233333	6e-06	1.15589	3.86309	1.28987	3.31095			0.233333	0.000201	1.15589	2.91352	1.28987	2.42027		0.233333	0.000726	1.14258	2.72109	1.27639	2.23943			0.233333	-0.00075	1.14258	-3.14885
	0.25	0.000295	1.27639	3.75667	1.41192	3.29952		0.25	-0.000213	1.27639	3.56528	1.41192	3.07405			0.25	0.000179	1.28987	3.74437	1.42556	3.17462		0.25	0.000132	1.28987	3.28905	1.42556	2.75501			0.25	0.000292	1.28987	2.43987	1.42556	2.03959		0.25	0.000874	1.27639	2.23806	1.41192	1.80817			0.25	-0.000689	1.27639	-2.64432
	0.266667	0.000271	1.41192	3.28986	1.54916	2.80327		0.266667	7.5e-05	1.41192	3.09541	1.54916	2.68881			0.266667	-9.2e-05	1.42556	3.20099	1.56298	2.66459		0.266667	0.000239	1.42556	2.77331	1.56298	2.36552			0.266667	0.000443	1.42556	2.01837	1.56298	1.64383		0.266667	0.000941	1.41192	1.81366	1.54916	1.45578			0.266667	-0.000417	1.41192	-2.21338
	0.283333	0.000187	1.54916	2.87497	1.70678	2.50802		0.283333	8.3e-05	1.54916	2.68049	1.70678	2.25192			0.283333	-0.000253	1.56298	2.71745	1.73483	2.23033		0.283333	0.000115	1.56298	2.32583	1.73483	1.85132			0.283333	0.000524	1.56298	1.65831	1.73483	1.28996		0.283333	0.000869	1.54916	1.4575	1.70678	1.22061			0.283333	-0.000156	1.54916	-1.85722
	0.3	3e-06	1.56759	2.66099	1.84769	2.15204		0.3	-7.8e-05	1.56759	2.46772	1.84769	1.96426			0.3	-1.5e-05	1.59529	2.44949	1.87608	1.88819		0.3	9.2e-05	1.59529	2.08238	1.87608	1.59967			0.3	0.000525	1.59529	1.4652	1.87608	1.05524		0.3	0.000876	1.56759	1.28342	1.84769	0.923936			0.3	6e-06	1.56759	-1.68396
	0.316667	-7e-05	1.70678	2.46587	1.99032	1.90507		0.316667	-0.0003	1.70678	2.27494	1.99032	1.67482			0.316667	0.000264	1.73483	2.21025	2.01905	1.60408		0.316667	0.000109	1.73483	1.86863	2.01905	1.26886			0.316667	0.000336	1.73483	1.2982	2.01905	0.903768		0.316667	0.000924	1.70678	1.13385	1.99032	0.675572			0.316667	9.7e-05	1.70678	-1.53506
	0.333333	-0.000145	1.84769	2.15498	2.13467	1.68666		0.333333	-0.000452	1.84769	1.96983	2.13467	1.47518			0.333333	0.000272	1.87608	1.86874	2.16374	1.3584		0.333333	6.5e-05	1.87608	1.56793	2.16374	1.08874			0.333333	0.000286	1.87608	1.06669	2.16374	0.695647		0.333333	0.001141	1.84769	0.909563	2.13467	0.611684			0.333333	0.00019	1.84769	-1.311
	0.35	-6e-05	1.99032	1.88623	2.28074	1.48101		0.35	-0.000444	1.99032	1.70865	2.28074	1.28682			0.35	0.000138	2.01905	1.58313	2.31015	1.15725		0.35	0.000181	2.01905	1.32083	2.31015	0.971043			0.35	0.000406	2.01905	0.880135	2.31015	0.629773		0.35	0.001249	1.99032	0.731983	2.28074	0.3964			0.35	0.000564	1.99032	-1.13214
	0.366667	-2.5e-05	2.13467	1.65461	2.42852	1.31301		0.366667	-0.000357	2.13467	1.48578	2.42852	1.15843			0.366667	-1.5e-05	2.16374	1.34577	2.45828	1.02017		0.366667	0.000378	2.16374	1.11841	2.45828	0.742871			0.366667	0.000486	2.16374	0.730054	2.45828	0.506106		0.366667	0.001467	2.13467	0.591393	2.42852	0.438696			0.366667	0.000877	2.13467	-0.989019
	0.383333	3e-05	2.28074	1.45522	2.57802	1.10198		0.383333	-0.000239	2.28074	1.29574	2.57802	1.00745			0.383333	-4.8e-05	2.31015	1.1489	2.60813	0.823098		0.383333	0.000154	2.31015	0.952486	2.60813	0.669975			0.383333	0.000276	2.31015	0.609001	2.60813	0.424194		0.383333	0.001654	2.28074	0.479597	2.57802	0.245357			0.383333	0.000981	2.28074	-0.873876
	0.4	-6.6e-05	2.42852	1.2835	2.72925	0.986687		0.4	-0.000141	2.42852	1.13356	2.72925	0.903112			0.4	2.8e-05	2.45828	0.985459	2.75969	0.757745		0.4	9e-05	2.45828	0.816015	2.75969	0.614583			0.4	0.000216	2.45828	0.510847	2.75969	0.334232		0.4	0.001602	2.42852	0.390061	2.72925	0.365754			0.4	0.000975	2.42852	-0.780562
	0.416667	-7.1e-05	2.57802	1.13538	2.88219	0.818441		0.416667	-0.000164	2.57802	0.994839	2.88219	0.745536			0.416667	1.5e-05	2.60813	0.849365	2.91298	0.650343		0.416667	7.7e-05	2.60813	0.703206	2.91298	0.540327			0.416667	0.000185	2.60813	0.430708	2.91298	0.288478		0.416667	0.001559	2.57802	0.317733	2.88219	0.162641			0.416667	0.000868	2.57802	-0.70431
	0.433333	-0.000156	2.72925	1.00729	3.03685	0.775407		0.433333	-0.000296	2.72925	0.875831	3.03685	0.682245			0.433333	-2.8e-05	2.75969	0.735532	3.06798	0.568301		0.433333	0.000183	2.75969	0.609382	3.06798	0.49306			0.433333	0.000265	2.75969	0.364764	3.06798	0.265731		0.433333	0.001527	2.72925	0.258755	3.03685	0.107412			0.433333	0.000982	2.72925	-0.641452
	0.45	-9.2e-05	2.88219	0.89619	3.19322	0.686388		0.45	-0.000449	2.88219	0.77335	3.19322	0.586017			0.45	-0.000183	2.91298	0.639804	3.2247	0.457257		0.45	0.000209	2.91298	0.530823	3.2247	0.421819			0.45	0.000184	2.91298	0.310049	3.2247	0.239507		0.45	0.001464	2.88219	0.210198	3.19322	0.240809			0.45	0.001267	2.88219	-0.589176
	0.466667	-1e-05	3.03685	0.799489	3.35132	0.647953		0.466667	-0.000332	3.03685	0.684737	3.35132	0.557639			0.466667	-0.00033	3.06798	0.558822	3.38314	0.432495		0.466667	0.000315	3.06798	0.46458	3.38314	0.359336			0.466667	0.000132	3.06798	0.26427	3.38314	0.183161		0.466667	0.001379	3.03685	0.169836	3.35132	0.034145			0.466667	0.001243	3.03685	-0.545316
	0.483333	0.000123	3.19322	0.715001	3.53257	0.610957		0.483333	-0.000145	3.19322	0.607776	3.53257	0.506565			0.483333	-0.000407	3.2247	0.489887	3.58092	0.294869		0.483333	0.000381	3.2247	0.408322	3.58092	0.284508			0.483333	0.00034	3.2247	0.225646	3.58092	0.153239		0.483333	0.001664	3.19322	0.135971	3.53257	0.056387			0.483333	0.0011	3.19322	-0.508204
	0.5	0.000115	3.35132	0.64089	3.69433	0.520946		0.5	-9.9e-05	3.35132	0.540631	3.69433	0.417191			0.5	-0.000363	3.38314	0.43083	3.74319	0.352158		0.5	0.000627	3.38314	0.360204	3.74319	0.268507			0.5	0.000407	3.38314	0.192791	3.74319	0.154076		0.5	0.00192	3.35132	0.107297	3.69433	0.021656			0.5	0.000967	3.35132	-0.476538
	0.516667	-5.2e-05	3.37253	0.602645	3.85781	0.48795		0.516667	-0.000122	3.37253	0.506104	3.85781	0.386849			0.516667	-0.00038	3.42036	0.39833	3.90719	0.225936		0.516667	0.000762	3.42036	0.333743	3.90719	0.277714			0.516667	0.000255	3.42036	0.174787	3.90719	0.114115		0.516667	0.002055	3.37253	0.09283	3.85781	-0.013625			0.516667	0.001094	3.37253	-0.460481
	0.533333	-0.00011	3.53257	0.567508	4.02301	0.37317		0.533333	-1.5e-05	3.53257	0.474487	4.02301	0.345682			0.533333	-0.000557	3.58092	0.36905	4.07291	0.252519		0.533333	0.000658	3.58092	0.309918	4.07291	0.150207			0.533333	0.000173	3.58092	0.158628	4.07291	0.117347		0.533333	0.00192	3.53257	0.079812	4.02301	0.059042			0.533333	0.001181	3.53257	-0.445964
	0.55	6.3e-05	3.69433	0.510697	4.18993	0.442852		0.55	6.2e-05	3.69433	0.423515	4.18993	0.315304			0.55	-0.000824	3.74319	0.326274	4.24034	0.181761		0.55	0.000544	3.74319	0.275117	4.24034	0.187623			0.55	1e-06	3.74319	0.13508	4.24034	0.058026		0.55	0.001616	3.69433	0.059121	4.18993	0.011344			0.55	0.001007	3.69433	-0.422796
	0.566667	2.4e-05	3.85781	0.460215	4.35857	0.293239		0.566667	-3.2e-05	3.85781	0.378394	4.35857	0.281246			0.566667	-0.000991	3.90719	0.288877	4.40949	0.175351		0.566667	0.00034	3.90719	0.24469	4.40949	0.146637			0.566667	-0.000403	3.90719	0.114549	4.40949	0.057161		0.566667	0.00123	3.85781	0.041138	4.35857	-0.025931			0.566667	0.000895	3.85781	-0.402551
	0.583333	-0.000117	4.02301	0.415174	4.52892	0.298102		0.583333	-0.000146	4.02301	0.33827	4.52892	0.227892			0.583333	-0.001103	4.07291	0.255984	4.58036	0.236588		0.583333	0.000244	4.07291	0.217916	4.58036	0.205138			0.583333	-0.000649	4.07291	0.096523	4.58036	0.029688		0.583333	0.000967	4.02301	0.025387	4.52892	-0.028513			0.583333	0.000805	4.02301	-0.384735
	0.6	-0.000158	4.18993	0.374821	4.701	0.33743		0.6	-0.00016	4.18993	0.302429	4.701	0.206277			0.6	-0.001004	4.24034	0.226882	4.75295	0.141273		0.6	3.9e-05	4.24034	0.194212	4.75295	0.123968			0.6	-0.000665	4.24034	0.080587	4.75295	0.072505		0.6	0.000584	4.18993	0.011492	4.701	-0.01218			0.6	0.000665	4.18993	-0.368951
	0.616667	-0.000219	4.35857	0.338524	4.87479	0.245254		0.616667	-7.4e-05	4.35857	0.270273	4.87479	0.216524			0.616667	-0.000865	4.40949	0.200988	4.92726	0.143394		0.616667	-3.6e-05	4.40949	0.173098	4.92726	0.181194			0.616667	-0.000671	4.40949	0.066407	4.92726	0.064642		0.616667	0.000242	4.35857	-0.000853	4.87479	0.011933			0.616667	0.000594	4.35857	-0.354878
	0.633333	-0.00041	4.52892	0.305747	5.0503	0.230083		0.633333	-0.000228	4.52892	0.241299	5.0503	0.130064			0.633333	-0.000767	4.58036	0.17782	5.10328	0.143783		0.633333	-0.000222	4.58036	0.154185	5.10328	0.152748			0.633333	-0.000877	4.58036	0.05371	5.10328	0.016241		0.633333	-0.000131	4.52892	-0.011894	5.0503	-0.019556			0.633333	0.000534	4.52892	-0.342252
	0.65	-0.000671	4.701	0.276033	5.22753	0.174851		0.65	-0.000282	4.701	0.215082	5.22753	0.149437			0.65	-0.000798	4.75295	0.156981	5.28103	0.161656		0.65	-0.000357	4.75295	0.137148	5.28103	0.133639			0.65	-0.001163	4.75295	0.042274	5.28103	0.018595		0.65	-0.000543	4.701	-0.021833	5.22753	0.011087			0.65	0.000674	4.701	-0.330856
	0.666667	-0.000732	4.87479	0.248995	5.40647	0.171927		0.666667	-0.000266	4.87479	0.191263	5.40647	0.12317			0.666667	-0.000939	4.92726	0.138139	5.46049	0.103254		0.666667	-0.000382	4.92726	0.121719	5.46049	0.040567			0.666667	-0.00129	4.92726	0.031912	5.46049	0.020399		0.666667	-0.000846	4.87479	-0.030835	5.40647	-0.028486			0.666667	0.000634	4.87479	-0.320514
	0.683333	-0.000823	5.0503	0.224299				0.683333	-0.00028	5.0503	0.169536					0.683333	-0.000991	5.10328	0.121017				0.683333	-0.000367	5.10328	0.107673					0.683333	-0.001226	5.10328	0.022472				0.683333	-0.001249	5.0503	-0.039036					0.683333	0.000314	5.0503	-0.311075
	0.7	-0.000768	5.22753	0.201662				0.7	-0.000215	5.22753	0.149639					0.7	-0.000917	5.28103	0.105383				0.7	-0.000415	5.28103	0.094823					0.7	-0.001067	5.28103	0.013826				0.7	-0.001666	5.22753	-0.04655					0.7	0.000125	5.22753	-0.302415
	0.716667	-0.000603	5.40647	0.180839				0.716667	-6.9e-05	5.40647	0.13135					0.716667	-0.000893	5.46049	0.09104				0.716667	-0.000752	5.46049	0.083012					0.716667	-0.000878	5.46049	0.005867				0.716667	-0.001944	5.40647	-0.053471					0.716667	0.000187	5.40647	-0.294432
	0.733333	-0.000518						0.733333	7.6e-05							0.733333	-0.001039						0.733333	-0.000969							0.733333	-0.000899						0.733333	-0.002012							0.733333	0.000299
	0.75	-0.000523						0.75	0.000401							0.75	-0.000796						0.75	-0.001166							0.75	-0.00067						0.75	-0.00204							0.75	0.00036
	0.766667	-0.000449						0.766667	0.000577							0.766667	-0.000732						0.766667	-0.001314							0.766667	-0.000481						0.766667	-0.002078							0.766667	0.000402
	0.783333	-0.000614						0.783333	0.000512							0.783333	-0.000568						0.783333	-0.001331							0.783333	-0.000432						0.783333	-0.002066							0.783333	0.000344
	0.8	-0.000699						0.8	0.000297							0.8	-0.000454						0.8	-0.001398							0.8	-0.000554						0.8	-0.002164							0.8	0.000265
	0.816667	-0.000757						0.816667	8.3e-05							0.816667	-0.000394						0.816667	-0.001387							0.816667	-0.000318						0.816667	-0.002489							0.816667	0.000197
	0.833333	-0.000557						0.833333	4.8e-05							0.833333	-0.000334						0.833333	-0.001386							0.833333	0.000146						0.833333	-0.002817							0.833333	-0.000172
	0.85	-0.000306						0.85	2.3e-05							0.85	-0.000224						0.85	-0.001366							0.85	-9.9e-05						0.85	-0.003106							0.85	-0.00047
	0.866667	5e-06						0.866667	-0.000132							0.866667	-4.4e-05						0.866667	-0.001195							0.866667	1.5e-05						0.866667	-0.003185							0.866667	-0.000349
	0.883333	-0.000115						0.883333	-0.000247							0.883333	0.000476						0.883333	-0.001255							0.883333	0.000199						0.883333	-0.002904							0.883333	-0.000207
	0.9	-3.4e-05						0.9	-9.2e-05							0.9	0.000585						0.9	-0.001264							0.9	0.000174						0.9	-0.002593							0.9	-0.000186
	0.916667	0.000497						0.916667	0.000174							0.916667	0.000535						0.916667	-0.001334							0.916667	0.000538						0.916667	-0.002332							0.916667	-0.000464
	0.933333	0.000916						0.933333	0.000309							0.933333	0.000894						0.933333	-0.001104							0.933333	0.0005						0.933333	-0.001993							0.933333	-0.000414
	0.95	0.000253						0.95	3.4e-05							0.95	0.001001						0.95	-0.000295							0.95	1e-06						0.95	-0.001494							0.95	-0.001044
	0.966667	-0.00012						0.966667	-0.001251							0.966667	0.000558						0.966667	0.000735							0.966667	-1.8e-05						0.966667	-0.001454							0.966667	-0.002335
	0.983333	-0.000282						0.983333	-0.001616							0.983333	0.000105						0.983333	0.001664							0.983333	-0.000207						0.983333	-0.002305							0.983333	-0.004135
	1	0.000335						1	-0.001721							1	0.001202						1	0.002543							1	0.001774						1	-0.002356							1	-0.006256
	1.01667	0.002153						1.01667	-0.003676							1.01667	2.9e-05						1.01667	0.003312							1.01667	0.001895						1.01667	-0.001016							1.01667	-0.002037
	1.03333	-0.00226						1.03333	-0.002591							1.03333	-0.002214						1.03333	0.003091							1.03333	-0.001264						1.03333	0.003353							1.03333	-0.006867
	1.05	0.013217						1.05	0.010884							1.05	0.011373						1.05	0.022711							1.05	0.018136						1.05	0.019715							1.05	-0.045939
	1.06667	0.054692						1.06667	0.056279							1.06667	0.089478						1.06667	0.08099							1.06667	0.103175						1.06667	0.047086							1.06667	-0.089442
	1.08333	0.114137						1.08333	0.112075							1.08333	0.222114						1.08333	0.175979							1.08333	0.199863						1.08333	0.085456							1.08333	-0.122456
	1.1	0.158361						1.1	0.15831							1.1	0.334019						1.1	0.264379							1.1	0.264291						1.1	0.121277							1.1	-0.14193
	1.11667	0.194446						1.11667	0.186786							1.11667	0.394325						1.11667	0.331968							1.11667	0.29599						1.11667	0.138998							1.11667	-0.153593
	1.13333	0.211521						1.13333	0.203601							1.13333	0.40671						1.13333	0.369647							1.13333	0.301668						1.13333	0.143688							1.13333	-0.154847
	1.15	0.213046						1.15	0.207506							1.15	0.397066						1.15	0.369117							1.15	0.289707						1.15	0.138999							1.15	-0.149981
	1.16667	0.200061						1.16667	0.187202							1.16667	0.369041						1.16667	0.341566							1.16667	0.261655						1.16667	0.133367							1.16667	-0.137355
	1.18333	0.184344						1.18333	0.160768							1.18333	0.327046						1.18333	0.300827							1.18333	0.232842						1.18333	0.123792							1.18333	-0.121872
	1.2	0.157767						1.2	0.138084							1.2	0.28832						1.2	0.263138							1.2	0.203609						1.2	0.107158							1.2	-0.107949
	1.21667	0.13255						1.21667	0.121							1.21667	0.249075						1.21667	0.230849							1.21667	0.175835						1.21667	0.094014							1.21667	-0.095446
	1.23333	0.117434						1.23333	0.107617							1.23333	0.21477						1.23333	0.20329							1.23333	0.148532						1.23333	0.08605							1.23333	-0.085783
	1.25	0.102267						1.25	0.096783							1.25	0.187524						1.25	0.18581							1.25	0.125369						1.25	0.075895							1.25	-0.07531
	1.26667	0.09						1.26667	0.085519							1.26667	0.162939						1.26667	0.169811							1.26667	0.110836						1.26667	0.066921							1.26667	-0.063607
	1.28333	0.082623						1.28333	0.072415							1.28333	0.139983						1.28333	0.154102							1.28333	0.097343						1.28333	0.061157							1.28333	-0.054035
	1.3	0.074375						1.3	0.065223							1.3	0.124108						1.3	0.140796							1.3	0.086429						1.3	0.056522							1.3	-0.048245
	1.31667	0.064738						1.31667	0.0604							1.31667	0.111993						1.31667	0.1302							1.31667	0.079175						1.31667	0.051977							1.31667	-0.044516
	1.33333	0.05619						1.33333	0.053688							1.33333	0.098777						1.33333	0.118704							1.33333	0.070271						1.33333	0.048051							1.33333	-0.041177
	1.35	0.048892						1.35	0.049066							1.35	0.088472						1.35	0.108627							1.35	0.060067						1.35	0.045036							1.35	-0.037308
	1.36667	0.046394						1.36667	0.044563							1.36667	0.078756						1.36667	0.098271							1.36667	0.053393						1.36667	0.041751							1.36667	-0.033369
	1.38333	0.044686						1.38333	0.038481							1.38333	0.070661						1.38333	0.086215							1.38333	0.048459						1.38333	0.038616							1.38333	-0.02968
	1.4	0.038819						1.4	0.034399							1.4	0.064825						1.4	0.075099							1.4	0.045546						1.4	0.035461							1.4	-0.025731
	1.41667	0.034121						1.41667	0.031128							1.41667	0.0593						1.41667	0.069506							1.41667	0.042612						1.41667	0.0328							1.41667	-0.023065
	1.43333	0.031913						1.43333	0.028387							1.43333	0.054026						1.43333	0.061934							1.43333	0.038508						1.43333	0.030048							1.43333	-0.02135
	1.45	0.027725						1.45	0.025607							1.45	0.049011						1.45	0.055033							1.45	0.033415						1.45	0.027676							1.45	-0.019495
	1.46667	0.024517						1.46667	0.023337							1.46667	0.044556						1.46667	0.050051							1.46667	0.030531						1.46667	0.025674							1.46667	-0.018
	1.48333	0.023348						1.48333	0.021886							1.48333	0.040581						1.48333	0.044159							1.48333	0.027847						1.48333	0.023902							1.48333	-0.016505
	1.5	0.02091						1.5	0.019476							1.5	0.037067						1.5	0.037137							1.5	0.025644						1.5	0.02214							1.5	-0.01534
	1.51667	0.019222						1.51667	0.017806							1.51667	0.033522						1.51667	0.034295							1.51667	0.02362						1.51667	0.020717							1.51667	-0.014286
	1.53333	0.016595						1.53333	0.016577							1.53333	0.030878						1.53333	0.032507							1.53333	0.021687						1.53333	0.020064							1.53333	-0.012723
	1.55	0.013577						1.55	0.015489							1.55	0.028145						1.55	0.029761							1.55	0.020394						1.55	0.018918							1.55	-0.011343
	1.56667	0.01306						1.56667	0.013971							1.56667	0.025752						1.56667	0.027415							1.56667	0.018782						1.56667	0.017623							1.56667	-0.010382
	1.58333	0.012682						1.58333	0.012693							1.58333	0.023169						1.58333	0.024249							1.58333	0.017859						1.58333	0.016468							1.58333	-0.009752
	1.6	0.012095						1.6	0.011816							1.6	0.021546						1.6	0.020433							1.6	0.017077						1.6	0.015503							1.6	-0.009082
	1.61667	0.010847						1.61667	0.010828							1.61667	0.019882						1.61667	0.019437							1.61667	0.015854						1.61667	0.014538							1.61667	-0.008401
	1.63333	0.00993						1.63333	0.00992							1.63333	0.017679						1.63333	0.018711							1.63333	0.014571						1.63333	0.013663							1.63333	-0.007711
	1.65	0.008943						1.65	0.009153							1.65	0.016227						1.65	0.017638							1.65	0.01326						1.65	0.012868							1.65	-0.006812
	1.66667	0.008426						1.66667	0.008609							1.66667	0.015156						1.66667	0.016509							1.66667	0.012199						1.66667	0.012154							1.66667	-0.005957
	1.68333	0.00816						1.68333	0.008074							1.68333	0.014175						1.68333	0.01542							1.68333	0.011208						1.68333	0.01154							1.68333	-0.005411
	1.7	0.007734						1.7	0.007769							1.7	0.013275						1.7	0.014211							1.7	0.010598						1.7	0.010955							1.7	-0.004886
	1.71667	0.007417						1.71667	0.007455							1.71667	0.012324						1.71667	0.012913							1.71667	0.009647						1.71667	0.010511							1.71667	-0.00425
	1.73333	0.007031						1.73333	0.00701							1.73333	0.011503						1.73333	0.011894							1.73333	0.008737						1.73333	0.010077							1.73333	-0.003785
	1.75	0.006685						1.75	0.006565							1.75	0.010802						1.75	0.011135							1.75	0.008196						1.75	0.009633							1.75	-0.003389
	1.76667	0.006009						1.76667	0.005981							1.76667	0.010312						1.76667	0.010498							1.76667	0.007676						1.76667	0.00913							1.76667	-0.003045
	1.78333	0.005685						1.78333	0.005421							1.78333	0.010084						1.78333	0.009808							1.78333	0.007098						1.78333	0.00868							1.78333	-0.002605
	1.8	0.005161						1.8	0.00506							1.8	0.009557						1.8	0.008918							1.8	0.006511						1.8	0.008171							1.8	-0.002234
	1.81667	0.004786						1.81667	0.004779							1.81667	0.008969						1.81667	0.008018							1.81667	0.005853						1.81667	0.007692							1.81667	-0.002124
	1.83333	0.004582						1.83333	0.004458							1.83333	0.008461						1.83333	0.007347							1.83333	0.005215						1.83333	0.007152							1.83333	-0.001894
	1.85	0.004408						1.85	0.004107							1.85	0.007884						1.85	0.006627							1.85	0.004488						1.85	0.006633							1.85	-0.001744
	1.86667	0.004414						1.86667	0.003766							1.86667	0.007256						1.86667	0.006077							1.86667	0.00436						1.86667	0.006284							1.86667	-0.001603
	1.88333	0.004309						1.88333	0.003485							1.88333	0.006608						1.88333	0.005507							1.88333	0.004222						1.88333	0.005954							1.88333	-0.001533
	1.9	0.004148						1.9	0.003238							1.9	0.005965						1.9	0.005227							1.9	0.003988						1.9	0.005654							1.9	-0.001319
	1.91667	0.003857						1.91667	0.003101							1.91667	0.005471						1.91667	0.004907							1.91667	0.003815						1.91667	0.005393							1.91667	-0.000934
	1.93333	0.003525						1.93333	0.002845							1.93333	0.005277						1.93333	0.004447							1.93333	0.003721						1.93333	0.005223							1.93333	-0.000679
	1.95	0.003324						1.95	0.002628							1.95	0.004824						1.95	0.003967							1.95	0.003617						1.95	0.005042							1.95	-0.000375
	1.96667	0.003042						1.96667	0.002361							1.96667	0.00446						1.96667	0.003546							1.96667	0.003513						1.96667	0.004832							1.96667	-0.00026
	1.98333	0.002771						1.98333	0.002055							1.98333	0.004056						1.98333	0.003366							1.98333	0.003389						1.98333	0.004651							1.98333	-0.000165
	2	0.002669						2	0.001768							2	0.003613						2	0.003186							2	0.003225						2	0.004451							2	-0.000151
	2.01667	0.002381						2.01667	0.001595							2.01667	0.003233						2.01667	0.002965							2.01667	0.003045						2.01667	0.00407							2.01667	-0.000181
	2.03333	0.001883						2.03333	0.001394							2.03333	0.002964						2.03333	0.002707							2.03333	0.002916						2.03333	0.003473							2.03333	-9.2e-05
	2.05	0.001385						2.05	0.001252							2.05	0.002845						2.05	0.002498							2.05	0.002657						2.05	0.002965							2.05	-2.3e-05
	2.06667	0.001337						2.06667	0.00122							2.06667	0.002596						2.06667	0.00239							2.06667	0.002328						2.06667	0.002767							2.06667	-2.5e-05
	2.08333	0.001249						2.08333	0.001118							2.08333	0.002307						2.08333	0.002371							2.08333	0.002378						2.08333	0.002589							2.08333	-5.6e-05
	2.1	0.001111						2.1	0.001206							2.1	0.001938						2.1	0.002152							2.1	0.002259						2.1	0.002352							2.1	7.3e-05
	2.11667	0.000923						2.11667	0.001304							2.11667	0.001669						2.11667	0.001824							2.11667	0.00206						2.11667	0.002224							2.11667	0.000331
	2.13333	0.000588						2.13333	0.001196							2.13333	0.001524						2.13333	0.001603							2.13333	0.001824						2.13333	0.002096							2.13333	0.000506
	2.15	0.000404						2.15	0.00122							2.15	0.00143						2.15	0.001537							2.15	0.001571						2.15	0.001694							2.15	0.000539
	2.16667	0.00011						2.16667	0.001273							2.16667	0.001407						2.16667	0.001551							2.16667	0.001157						2.16667	0.001283							2.16667	0.000411
	2.18333	0.000117						2.18333	0.001407							2.18333	0.001504						2.18333	0.001356							2.18333	0.000823						2.18333	0.000952							2.18333	0.000373
	2.2	-5.7e-05						2.2	0.00138							2.2	0.00156						2.2	0.00123							2.2	0.00066						2.2	0.001041							2.2	0.000436
	2.21667	-0.000171						2.21667	0.001274							2.21667	0.001557						2.21667	0.001194							2.21667	0.000566						2.21667	0.001029							2.21667	0.000468
	2.23333	-0.000284						2.23333	0.001208							2.23333	0.001534						2.23333	0.001179							2.23333	0.000373						2.23333	0.000938							2.23333	0.00038
	2.25	-0.000636						2.25	0.001284							2.25	0.001583						2.25	0.001228							2.25	0.000212						2.25	0.000774							2.25	0.00023
	2.26667	-0.000535						2.26667	0.001463							2.26667	0.001576						2.26667	0.001367							2.26667	0.000225						2.26667	0.000631							2.26667	0.000296
	2.28333	-0.000403						2.28333	0.001503							2.28333	0.001479						2.28333	0.001475							2.28333	6.7e-05						2.28333	0.000638							2.28333	0.000411
	2.3	-0.000692						2.3	0.001422							2.3	0.001342						2.3	0.001423							2.3	-6e-05						2.3	0.000635							2.3	0.000447
	2.31667	-0.000711						2.31667	0.001202							2.31667	0.001315						2.31667	0.001382							2.31667	-2.7e-05						2.31667	0.000653							2.31667	0.000183
	2.33333	-0.000389						2.33333	0.001122							2.33333	0.001448						2.33333	0.0014							2.33333	-0.000214						2.33333	0.00077							2.33333	-0.000232
	2.35	-0.000638						2.35	0.001091							2.35	0.001651						2.35	0.001488							2.35	-0.000201						2.35	0.000987							2.35	-0.000336
	2.36667	-0.000915						2.36667	0.000992							2.36667	0.001796						2.36667	0.001719							2.36667	-3.7e-05						2.36667	0.000807							2.36667	-0.000252
	2.38333	-0.001128						2.38333	0.000878							2.38333	0.001776						2.38333	0.001962							2.38333	-2.7e-05						2.38333	0.000773							2.38333	-0.000333
	2.4	-0.001251						2.4	0.000744							2.4	0.001686						2.4	0.002244							2.4	-0.000147						2.4	0.000999							2.4	-0.000415
	2.41667	-0.001054						2.41667	0.0005							2.41667	0.001686						2.41667	0.002546							2.41667	-5.7e-05						2.41667	0.000934							2.41667	-0.000537
	2.43333	-0.000947						2.43333	0.000216							2.43333	0.001647						2.43333	0.002968							2.43333	-1.7e-05						2.43333	0.00082							2.43333	-0.000878
	2.45	-0.00058						2.45	5.2e-05							2.45	0.001377						2.45	0.003241							2.45	-6.7e-05						2.45	0.000736							2.45	-0.00098
	2.46667	-0.000342						2.46667	-7.2e-05							2.46667	0.000967						2.46667	0.003373							2.46667	4.3e-05						2.46667	0.000731							2.46667	-0.000842
	2.48333	-0.000465						2.48333	-5.6e-05							2.48333	0.000887						2.48333	0.003475							2.48333	-1.7e-05						2.48333	0.000617							2.48333	-0.000653
	2.5	-0.000332						2.5	-0.000283							2.5	0.000806						2.5	0.0035							2.5	-4e-05						2.5	0.000509							2.5	-0.000652
	2.51667	-0.000238						2.51667	-0.000421							2.51667	0.000784						2.51667	0.003364							2.51667	-8.2e-05						2.51667	0.000412							2.51667	-0.000581
	2.53333	-0.000284						2.53333	-0.000629							2.53333	0.000802						2.53333	0.003308							2.53333	-0.000114						2.53333	0.000275							2.53333	-0.000551
	2.55	-0.000391						2.55	-0.000506							2.55	0.00092						2.55	0.003173							2.55	-4.6e-05						2.55	0.000158							2.55	-0.00069
	2.56667	-0.000247						2.56667	-0.000574							2.56667	0.000919						2.56667	0.003207							2.56667	-9.9e-05						2.56667	0.00033							2.56667	-0.000819
	2.58333	1.7e-05						2.58333	-0.000832							2.58333	0.000737						2.58333	0.003321							2.58333	-0.000131						2.58333	0.000403							2.58333	-0.001028
	2.6	0.000391						2.6	-0.000889							2.6	0.000515						2.6	0.003326							2.6	-0.000173						2.6	0.000486							2.6	-0.001307
	2.61667	0.0006						2.61667	-0.000692							2.61667	0.00057						2.61667	0.003396							2.61667	-0.000309						2.61667	0.00052							2.61667	-0.001682
	2.63333	0.000691						2.63333	-0.000643							2.63333	0.000626						2.63333	0.003117							2.63333	-0.000372						2.63333	0.000577							2.63333	-0.001697
	2.65	0.000942						2.65	-0.000545							2.65	0.000623						2.65	0.002888							2.65	-0.000346						2.65	0.000764							2.65	-0.001433
	2.66667	0.001023						2.66667	-0.000506							2.66667	0.000359						2.66667	0.0027							2.66667	-0.00056						2.66667	0.000751							2.66667	-0.001209
	2.68333	0.001114						2.68333	-0.000567							2.68333	0.000126						2.68333	0.002541							2.68333	-0.000563						2.68333	0.000719							2.68333	-0.001415
	2.7	0.000995						2.7	-0.000619							2.7	1.2e-05						2.7	0.002312							2.7	-0.000547						2.7	0.000556							2.7	-0.001021
	2.71667	0.000816						2.71667	-0.00046							2.71667	-0.000121						2.71667	0.002053							2.71667	-0.00064						2.71667	0.000543							2.71667	-0.000367
	2.73333	0.000721						2.73333	-0.000507							2.73333	-8e-05						2.73333	0.001534							2.73333	-0.000638						2.73333	0.000496							2.73333	8.5e-05
	2.75	0.00094						2.75	-0.000202							2.75	7.4e-05						2.75	0.000994							2.75	-0.000252						2.75	0.000374							2.75	5.4e-05
	2.76667	0.001308						2.76667	-6e-06							2.76667	0.000199						2.76667	0.000535							2.76667	6.5e-05						2.76667	0.000272							2.76667	0.000154
	2.78333	0.001667						2.78333	1.9e-05							2.78333	0.000243						2.78333	0.000305							2.78333	0.000211						2.78333	0.00037							2.78333	0.000113
	2.8	0.001735						2.8	0.000175							2.8	0.000428						2.8	0.000295							2.8	0.000567						2.8	0.000498							2.8	0.000373
	2.81667	0.001614						2.81667	0.0003							2.81667	0.000562						2.81667	0.000235							2.81667	0.000724						2.81667	0.000626							2.81667	0.000572
	2.83333	0.001462						2.83333	0.000466							2.83333	0.000516						2.83333	0.000146							2.83333	0.00071						2.83333	0.000814							2.83333	0.000362
	2.85	0.001293						2.85	0.000635							2.85	0.000394						2.85	-5.8e-05							2.85	0.000631						2.85	0.000864							2.85	0.0005
	2.86667	0.001048						2.86667	0.000658							2.86667	0.000235						2.86667	-0.000449							2.86667	0.000759						2.86667	0.000798							2.86667	0.000488
	2.88333	0.000882						2.88333	0.000702							2.88333	0.000257						2.88333	-0.000779							2.88333	0.000877						2.88333	0.000592							2.88333	0.000556
	2.9	0.000567						2.9	0.000885							2.9	0.000259						2.9	-0.00109							2.9	0.000935						2.9	0.000436							2.9	0.000953
	2.91667	0.000462						2.91667	0.001069							2.91667	0.00038						2.91667	-0.001331							2.91667	0.000993						2.91667	0.00032							2.91667	0.000941
	2.93333	0.000416						2.93333	0.001242							2.93333	0.000672						2.93333	-0.001601							2.93333	0.001301						2.93333	0.000284							2.93333	0.000879
	2.95	0.000311						2.95	0.001196							2.95	0.000743						2.95	-0.001862							2.95	0.001549						2.95	0.000278							2.95	0.001096
	2.96667	0.000266						2.96667	0.001121							2.96667	0.000756						2.96667	-0.002226							2.96667	0.001739						2.96667	0.000222							2.96667	0.001184
	2.98333	0.000124						2.98333	0.001273							2.98333	0.000984						2.98333	-0.002537							2.98333	0.00181						2.98333	0.000137							2.98333	0.001072
	3	2.2e-05						3	0.001475							3	0.001141						3	-0.002868							3	0.00176						3	0.000181							3	0.00067
	3.01667	-0.000391						3.01667	0.001527							3.01667	0.001099						3.01667	-0.003359							3.01667	0.00171						3.01667	0.000325							3.01667	0.000388
	3.03333	-0.000423						3.03333	0.001649							3.03333	0.000857						3.03333	-0.003729							3.03333	0.00162						3.03333	0.000269							3.03333	0.000216
	3.05	-0.000355						3.05	0.00159							3.05	0.000844						3.05	-0.00404							3.05	0.00148						3.05	4e-06							3.05	-4.6e-05
	3.06667	-0.000248						3.06667	0.001762							3.06667	0.000802						3.06667	-0.004181							3.06667	0.001171						3.06667	-0.000242							3.06667	-0.000298
	3.08333	-0.00039						3.08333	0.001604							3.08333	0.000859						3.08333	-0.004522							3.08333	0.001071						3.08333	-0.000478							3.08333	-0.00048
	3.1	-0.000293						3.1	0.001414							3.1	0.000951						3.1	-0.00498							3.1	0.001111						3.1	-0.000749							3.1	-0.000561
	3.11667	-0.000166						3.11667	0.001303							3.11667	0.000833						3.11667	-0.005428							3.11667	0.001132						3.11667	-0.001151							3.11667	-0.000481
	3.13333	4.1e-05						3.13333	0.001202							3.13333	0.000824						3.13333	-0.005857							3.13333	0.001142						3.13333	-0.001283							3.13333	-0.000372
	3.15	0.000118						3.15	0.000832							3.15	0.000976						3.15	-0.005995							3.15	0.001173						3.15	-0.001455							3.15	-0.000342
	3.16667	-0.000165						3.16667	0.000811							3.16667	0.000997						3.16667	-0.005814							3.16667	0.001243						3.16667	-0.001547							3.16667	-0.000363
	3.18333	-0.000517						3.18333	0.00074							3.18333	0.001109						3.18333	-0.005862							3.18333	0.001124						3.18333	-0.001538							3.18333	-0.000213
	3.2	-0.00075						3.2	0.0007							3.2	0.00108						3.2	-0.00598							3.2	0.000814						3.2	-0.00168							3.2	-0.000264
	3.21667	-0.000886						3.21667	0.000833							3.21667	0.001012						3.21667	-0.006103							3.21667	0.000639						3.21667	-0.001851							3.21667	-0.000212
	3.23333	-0.000733						3.23333	0.000777							3.23333	0.000945						3.23333	-0.005981							3.23333	0.000416						3.23333	-0.001893							3.23333	-0.000119
	3.25	-0.00063						3.25	0.000711							3.25	0.000917						3.25	-0.0059							3.25	0.000322						3.25	-0.001966							3.25	-0.000117
	3.26667	-0.000566						3.26667	0.000606							3.26667	0.000809						3.26667	-0.005949							3.26667	9e-06						3.26667	-0.001889							3.26667	-0.000174
	3.28333	-0.000523						3.28333	0.00055							3.28333	0.000551						3.28333	-0.006057							3.28333	-0.000255						3.28333	-0.001602							3.28333	-0.000262
	3.3	-0.000539						3.3	0.000564							3.3	0.000314						3.3	-0.005856							3.3	-0.000378						3.3	-0.001525							3.3	-0.000179
	3.31667	-0.000536						3.31667	0.000118							3.31667	0.000386						3.31667	-0.005334							3.31667	-0.000372						3.31667	-0.001608							3.31667	-5.7e-05
	3.33333	-0.000596						3.33333	-0.000397							3.33333	0.000466						3.33333	-0.004559							3.33333	-0.000485						3.33333	-0.001339							3.33333	0.000218
	3.35	-0.000809						3.35	-0.000501							3.35	0.000494						3.35	-0.004075							3.35	-0.000898						3.35	-0.000775							3.35	0.000205
	3.36667	-0.000972						3.36667	-0.000525							3.36667	0.000363						3.36667	-0.003601							3.36667	-0.000901						3.36667	-0.000281							3.36667	0.000103
	3.38333	-0.001095						3.38333	-0.00046							3.38333	0.000101						3.38333	-0.002947							3.38333	-0.000714						3.38333	-0.000117							3.38333	6e-05
	3.4	-0.000998						3.4	-0.000454							3.4	-0.00012						3.4	-0.002443							3.4	-0.000727						3.4	-6.4e-05							3.4	0.000277
	3.41667	-0.001171						3.41667	-0.000529							3.41667	-0.000132						3.41667	-0.001749							3.41667	-0.00084						3.41667	0.00021							3.41667	0.000284
	3.43333	-0.001084						3.43333	-0.000583							3.43333	-0.000253						3.43333	-0.001135							3.43333	-0.000843						3.43333	0.000194							3.43333	0.000331
	3.45	-0.000849						3.45	-0.000758							3.45	-0.000528						3.45	-0.000779							3.45	-0.000827						3.45	-1.7e-05							3.45	0.000361
	3.46667	-0.000709						3.46667	-0.000955							3.46667	-0.000839						3.46667	-0.000435							3.46667	-0.000484						3.46667	-0.000397							3.46667	0.000224
	3.48333	-0.00074						3.48333	-0.001191							3.48333	-0.000969						3.48333	0.0001							3.48333	-0.000191						3.48333	-0.000606							3.48333	0.000148
	3.5	-0.00049						3.5	-0.001238							3.5	-0.001129						3.5	0.000764							3.5	-0.000659						3.5	-0.000815							3.5	5.1e-05
	3.51667	-0.00032						3.51667	-0.001404							3.51667	-0.001179						3.51667	0.001408							3.51667	-0.000236						3.51667	-0.000965							3.51667	4.4e-05
	3.53333	-0.00038						3.53333	-0.001641							3.53333	-0.001209						3.53333	0.001672							3.53333	-0.000403						3.53333	-0.000774							3.53333	0.000198
	3.55	-0.000381						3.55	-0.001577							3.55	-0.00122						3.55	0.002056							3.55	-0.00023						3.55	-0.000604							3.55	0.000181
	3.56667	-0.000412						3.56667	-0.001295							3.56667	-0.001102						3.56667	0.002068							3.56667	-0.000489						3.56667	-0.000815							3.56667	0.000136
	3.58333	-0.00015						3.58333	-0.001296							3.58333	-0.000946						3.58333	0.002251							3.58333	-0.000474						3.58333	-0.001137							3.58333	0.000337
	3.6	0.000142						3.6	-0.001127							3.6	-0.000879						3.6	0.002504							3.6	-0.000399						3.6	-0.001388							3.6	0.000679
	3.61667	0.000495						3.61667	-0.001138							3.61667	-0.000992						3.61667	0.002526							3.61667	-1.4e-05						3.61667	-0.00136							3.61667	0.00078
	3.63333	0.000967						3.63333	-0.00121							3.63333	-0.001225						3.63333	0.002589							3.63333	-0.000179						3.63333	-0.001892							3.63333	0.000831
	3.65	0.00127						3.65	-0.001181							3.65	-0.001599						3.65	0.002222							3.65	-0.000354						3.65	-0.002063							3.65	0.000652
	3.66667	0.001132						3.66667	-0.001172							3.66667	-0.001892						3.66667	0.002145							3.66667	-0.000549						3.66667	-0.001715							3.66667	0.000524
	3.68333	0.001054						3.68333	-0.001193							3.68333	-0.001745						3.68333	0.001907							3.68333	-0.000664						3.68333	-0.001287							3.68333	0.000645
	3.7	0.00089						3.7	-0.00101							3.7	-0.001424						3.7	0.001826							3.7	-0.000829						3.7	-0.001127							3.7	0.000705
	3.71667	0.000575						3.71667	-0.000817							3.71667	-0.001194						3.71667	0.001894							3.71667	-0.000885						3.71667	-0.000888							3.71667	0.000695
	3.73333	0.00016						3.73333	-0.000574							3.73333	-0.001313						3.73333	0.002082							3.73333	-0.001031						3.73333	-0.000529							3.73333	0.000704
	3.75	-0.000295						3.75	-0.000521							3.75	-0.001422						3.75	0.002471							3.75	-0.001187						3.75	-0.0001							3.75	0.000794
	3.76667	-0.0006						3.76667	-0.000598							3.76667	-0.001561						3.76667	0.002399							3.76667	-0.001413						3.76667	0.000469							3.76667	0.000714
	3.78333	-0.000724						3.78333	-0.000495							3.78333	-0.001771						3.78333	0.002247							3.78333	-0.001359						3.78333	0.000588							3.78333	0.000584
	3.8	-0.000639						3.8	-0.000172							3.8	-0.00191						3.8	0.002165							3.8	-0.001214						3.8	0.000627							3.8	0.000564
	3.81667	-0.00053						3.81667	0.000106							3.81667	-0.001782						3.81667	0.002354							3.81667	-0.00119						3.81667	0.000983							3.81667	0.000541
	3.83333	-0.000543						3.83333	-7e-06							3.83333	-0.001659						3.83333	0.002202							3.83333	-0.001229						3.83333	0.001257							3.83333	0.0006
	3.85	-0.000725						3.85	-0.000339							3.85	-0.001665						3.85	0.002011							3.85	-0.001107						3.85	0.001522							3.85	0.000648
	3.86667	-0.001138						3.86667	-0.000222							3.86667	-0.001562						3.86667	0.00218							3.86667	-0.001075						3.86667	0.001686							3.86667	0.000767
	3.88333	-0.00112						3.88333	-7.5e-05							3.88333	-0.001828						3.88333	0.002508							3.88333	-0.000964						3.88333	0.001881							3.88333	0.000616
	3.9	-0.001033						3.9	8.2e-05							3.9	-0.001784						3.9	0.002737							3.9	-0.000932						3.9	0.001865							3.9	0.000215
	3.91667	-0.001075						3.91667	0.00024							3.91667	-0.001421						3.91667	0.002975							3.91667	-0.001						3.91667	0.00149							3.91667	0.000243
	3.93333	-0.000703						3.93333	0.000204							3.93333	-0.001546						3.93333	0.002435							3.93333	-0.000806						3.93333	0.001604							3.93333	0.000147
	3.95	-0.000223						3.95	9.5e-05							3.95	-0.001759						3.95	0.001856							3.95	-0.000266						3.95	0.002027							3.95	0.000274
	3.96667	-0.000533						3.96667	0.000167							3.96667	-0.001501						3.96667	0.002058							3.96667	-5.7e-05						3.96667	0.002191							3.96667	0.00106
	3.98333	-0.002193						3.98333	-0.000191							3.98333	-8.4e-05						3.98333	0.002489							3.98333	0.000132						3.98333	0.001255							3.98333	0.001987
	4	-0.002673						4	0.000701							4	0.001374						4	0.00326							4	0.000342						4	-6.2e-05							4	0.002954
	4.01667	-7.3e-05						4.01667	-0.000847							4.01667	0.002841						4.01667	0.000591							4.01667	0.002381						4.01667	-0.000408							4.01667	0.003131
	4.03333	0.002226						4.03333	0.004455							4.03333	0.000959						4.03333	0.000303							4.03333	-0.000399						4.03333	-0.000465							4.03333	-0.013742
	4.05	0.031424						4.05	0.037685							4.05	0.019661						4.05	0.019035							4.05	0.017996						4.05	0.018979							4.05	-0.085833
	4.06667	0.114567						4.06667	0.130362							4.06667	0.126175						4.06667	0.08549							4.06667	0.116565						4.06667	0.080113							4.06667	-0.220909
	4.08333	0.27741						4.08333	0.298639							4.08333	0.338779						4.08333	0.220105							4.08333	0.277223						4.08333	0.196017							4.08333	-0.408235
	4.1	0.507114						4.1	0.527036							4.1	0.610472						4.1	0.41974							4.1	0.479932						4.1	0.355951							4.1	-0.628421
	4.11667	0.775057						4.11667	0.789273							4.11667	0.903146						4.11667	0.670155							4.11667	0.703101						4.11667	0.539815							4.11667	-0.866188
	4.13333	1.06293						4.13333	1.07678							4.13333	1.18841						4.13333	0.94863							4.13333	0.922899						4.13333	0.724899							4.13333	-1.09536
	4.15	1.34377						4.15	1.35168							4.15	1.43332						4.15	1.21066							4.15	1.11188						4.15	0.890223							4.15	-1.26988
	4.16667	1.57396						4.16667	1.56183							4.16667	1.59058						4.16667	1.41169							4.16667	1.21897						4.16667	1.00229							4.16667	-1.35668
	4.18333	1.70991						4.18333	1.677							4.18333	1.63859						4.18333	1.51475							4.18333	1.24601						4.18333	1.05018							4.18333	-1.37245
	4.2	1.75023						4.2	1.69857							4.2	1.60175						4.2	1.51572							4.2	1.20556						4.2	1.03588							4.2	-1.32541
	4.21667	1.71072						4.21667	1.64311							4.21667	1.51259						4.21667	1.43626							4.21667	1.12337						4.21667	0.974833							4.21667	-1.2344
	4.23333	1.60705						4.23333	1.52519							4.23333	1.38981						4.23333	1.30203							4.23333	1.01781						4.23333	0.891588							4.23333	-1.11925
	4.25	1.45868						4.25	1.35762							4.25	1.25462						4.25	1.14996							4.25	0.904572						4.25	0.803944							4.25	-1.0006
	4.26667	1.28268						4.26667	1.17805							4.26667	1.11676						4.26667	1.00796							4.26667	0.797792						4.26667	0.716959							4.26667	-0.886457
	4.28333	1.11177						4.28333	1.01496							4.28333	0.991535						4.28333	0.887513							4.28333	0.701521						4.28333	0.641494							4.28333	-0.778917
	4.3	0.963846						4.3	0.878408							4.3	0.87818						4.3	0.795137							4.3	0.614053						4.3	0.578782							4.3	-0.685163
	4.31667	0.84534						4.31667	0.772836							4.31667	0.778264						4.31667	0.72771							4.31667	0.539955						4.31667	0.530259							4.31667	-0.606929
	4.33333	0.752513						4.33333	0.688554							4.33333	0.694209						4.33333	0.675424							4.33333	0.480657						4.33333	0.490147							4.33333	-0.538944
	4.35	0.671467						4.35	0.616803							4.35	0.620963						4.35	0.629028							4.35	0.427988						4.35	0.458865							4.35	-0.48402
	4.36667	0.610081						4.36667	0.558601							4.36667	0.554748						4.36667	0.587242							4.36667	0.383						4.36667	0.431932							4.36667	-0.436936
	4.38333	0.550655						4.38333	0.509579							4.38333	0.498832						4.38333	0.547535							4.38333	0.342282						4.38333	0.40588							4.38333	-0.391941
	4.4	0.504869						4.4	0.462957							4.4	0.451977						4.4	0.505989							4.4	0.304274						4.4	0.383298							4.4	-0.349957
	4.41667	0.46266						4.41667	0.424073							4.41667	0.406267						4.41667	0.469497							4.41667	0.269471						4.41667	0.362258							4.41667	-0.31119
	4.43333	0.420201						4.43333	0.390657							4.43333	0.365275						4.43333	0.433856							4.43333	0.241017						4.43333	0.336199							4.43333	-0.276612
	4.45	0.379222						4.45	0.357132							4.45	0.328214						4.45	0.393535							4.45	0.219283						4.45	0.30913							4.45	-0.245294
	4.46667	0.344973						4.46667	0.319346							4.46667	0.296143						4.46667	0.360184							4.46667	0.198439						4.46667	0.28246							4.46667	-0.225506
	4.48333	0.313354						4.48333	0.294161							4.48333	0.269012						4.48333	0.326613							4.48333	0.179414						4.48333	0.253141							4.48333	-0.205218
	4.5	0.283975						4.5	0.271226							4.5	0.24401						4.5	0.298192							4.5	0.16019						4.5	0.230332							4.5	-0.18892
	4.51667	0.255526						4.51667	0.24961							4.51667	0.220259						4.51667	0.271941							4.51667	0.147016						4.51667	0.204293							4.51667	-0.166792
	4.53333	0.232876						4.53333	0.228513							4.53333	0.198516						4.53333	0.245644							4.53333	0.131099						4.53333	0.180986							4.53333	-0.149302
	4.55	0.214025						4.55	0.207544							4.55	0.177962						4.55	0.224779							4.55	0.118771						4.55	0.161311							4.55	-0.137142
	4.56667	0.190124						4.56667	0.186505							4.56667	0.160658						4.56667	0.203804							4.56667	0.107522						4.56667	0.144836							4.56667	-0.126692
	4.58333	0.173843						4.58333	0.170336							4.58333	0.148474						4.58333	0.185219							4.58333	0.093953						4.58333	0.131562							4.58333	-0.116471
	4.6	0.159502						4.6	0.158788							4.6	0.138169						4.6	0.168454							4.6	0.087665						4.6	0.117537							4.6	-0.105401
	4.61667	0.149222						4.61667	0.146599							4.61667	0.122725						4.61667	0.154339							4.61667	0.082446						4.61667	0.107142							4.61667	-0.09443
	4.63333	0.136921						4.63333	0.13392							4.63333	0.108921						4.63333	0.140764							4.63333	0.077167						4.63333	0.096447							4.63333	-0.08553
	4.65	0.12367						4.65	0.12755							4.65	0.096107						4.65	0.126631							4.65	0.069948						4.65	0.087964							4.65	-0.078719
	4.66667	0.112828						4.66667	0.116148							4.66667	0.088362						4.66667	0.112242							4.66667	0.062936						4.66667	0.079534							4.66667	-0.074637
	4.68333	0.105107						4.68333	0.105087							4.68333	0.080857						4.68333	0.100144							4.68333	0.057335						4.68333	0.073464							4.68333	-0.069746
	4.7	0.094616						4.7	0.100215							4.7	0.075933						4.7	0.090505							4.7	0.057033						4.7	0.068924							4.7	-0.060344
	4.71667	0.087704						4.71667	0.092893							4.71667	0.068918						4.71667	0.084267							4.71667	0.051572						4.71667	0.064345							4.71667	-0.056842
	4.73333	0.082373						4.73333	0.089232							4.73333	0.063134						4.73333	0.075248							4.73333	0.04832						4.73333	0.059395							4.73333	-0.05333
	4.75	0.076381						4.75	0.08142							4.75	0.057799						4.75	0.06745							4.75	0.047709						4.75	0.054375							4.75	-0.049289
	4.76667	0.0691						4.76667	0.073078							4.76667	0.053665						4.76667	0.062192							4.76667	0.044027						4.76667	0.049626							4.76667	-0.047107
	4.78333	0.06319						4.78333	0.069924							4.78333	0.050213						4.78333	0.057371							4.78333	0.039534						4.78333	0.044023							4.78333	-0.043965
	4.8	0.059729						4.8	0.064239							4.8	0.046621						4.8	0.053309							4.8	0.036871						4.8	0.039139							4.8	-0.040633
	4.81667	0.055478						4.81667	0.058215							4.81667	0.043209						4.81667	0.048198							4.81667	0.033669						4.81667	0.036745							4.81667	-0.038131
	4.83333	0.051497						4.83333	0.054051							4.83333	0.039686						4.83333	0.043896							4.83333	0.031176						4.83333	0.035092							4.83333	-0.034559
	4.85	0.045487						4.85	0.050597							4.85	0.037344						4.85	0.040955							4.85	0.030003						4.85	0.033478							4.85	-0.032107
	4.86667	0.043166						4.86667	0.047743							4.86667	0.035542						4.86667	0.038313							4.86667	0.02826						4.86667	0.031365							4.86667	-0.030626
	4.88333	0.039815						4.88333	0.044568							4.88333	0.0333						4.88333	0.035432							4.88333	0.026507						4.88333	0.029591							4.88333	-0.029354
	4.9	0.036226						4.9	0.041662							4.9	0.031143						4.9	0.032998							4.9	0.024765						4.9	0.027844							4.9	-0.028723
	4.91667	0.034077						4.91667	0.038936							4.91667	0.028835						4.91667	0.030484							4.91667	0.023572						4.91667	0.025637							4.91667	-0.026862
	4.93333	0.031489						4.93333	0.036549							4.93333	0.026968						4.93333	0.02855							4.93333	0.02269						4.93333	0.023471							4.93333	-0.025761
	4.95	0.02871						4.95	0.034783							4.95	0.024821						4.95	0.027156							4.95	0.021137						4.95	0.022164							4.95	-0.02461
	4.96667	0.026611						4.96667	0.032727							4.96667	0.023394						4.96667	0.025652							4.96667	0.019685						4.96667	0.021008							4.96667	-0.023759
	4.98333	0.024192						4.98333	0.03065							4.98333	0.022297						4.98333	0.024188							4.98333	0.018072						4.98333	0.019601							4.98333	-0.022768
	5	0.023263						5	0.028954							5	0.02095						5	0.022684							5	0.01693						5	0.018384							5	-0.022097
	5.01667	0.022187						5.01667	0.027376							5.01667	0.019749						5.01667	0.021367							5.01667	0.016289						5.01667	0.017024							5.01667	-0.021688
	5.03333	0.020391						5.03333	0.025738							5.03333	0.018569						5.03333	0.020001							5.03333	0.015968						5.03333	0.015835							5.03333	-0.020869
	5.05	0.018365						5.05	0.0241							5.05	0.01751						5.05	0.018596							5.05	0.015538						5.05	0.015277							5.05	-0.01973
	5.06667	0.017009						5.06667	0.022652							5.06667	0.0165						5.06667	0.01724							5.06667	0.014597						5.06667	0.014418							5.06667	-0.018911
	5.08333	0.015833						5.08333	0.021404							5.08333	0.015291						5.08333	0.015974							5.08333	0.013977						5.08333	0.01326							5.08333	-0.018373
	5.1	0.013918						5.1	0.020176							5.1	0.014561						5.1	0.014879							5.1	0.013416						5.1	0.012111							5.1	-0.017664
	5.11667	0.012522						5.11667	0.019018							5.11667	0.013832						5.11667	0.013863							5.11667	0.012475						5.11667	0.011432							5.11667	-0.016665
	5.13333	0.011458						5.13333	0.018019							5.13333	0.013278						5.13333	0.012672							5.13333	0.012187						5.13333	0.010669							5.13333	-0.016128
	5.15	0.010387						5.15	0.01699							5.15	0.012479						5.15	0.011336							5.15	0.01192						5.15	0.010239							5.15	-0.015682
	5.16667	0.009755						5.16667	0.016141							5.16667	0.01197						5.16667	0.010149							5.16667	0.011382						5.16667	0.00964							5.16667	-0.015107
	5.18333	0.008664						5.18333	0.015181							5.18333	0.011521						5.18333	0.009242							5.18333	0.011235						5.18333	0.00885							5.18333	-0.014591
	5.2	0.007592						5.2	0.014262							5.2	0.010972						5.2	0.008345							5.2	0.011098						5.2	0.0083							5.2	-0.014046
	5.21667	0.00737						5.21667	0.013412							5.21667	0.010513						5.21667	0.007428							5.21667	0.010761						5.21667	0.008011							5.21667	-0.01352
	5.23333	0.007239						5.23333	0.012773							5.23333	0.010144						5.23333	0.006491							5.23333	0.010264						5.23333	0.007681							5.23333	-0.013134
	5.25	0.006829						5.25	0.012203							5.25	0.00949						5.25	0.005508							5.25	0.009759						5.25	0.007065							5.25	-0.012611
	5.26667	0.006503						5.26667	0.011653							5.26667	0.009174						5.26667	0.0048							5.26667	0.009517						5.26667	0.006435							5.26667	-0.011929
	5.28333	0.006327						5.28333	0.011253							5.28333	0.009058						5.28333	0.003903							5.28333	0.009144						5.28333	0.005955							5.28333	-0.011368
	5.3	0.005971						5.3	0.010603							5.3	0.008692						5.3	0.002735							5.3	0.008822						5.3	0.005826							5.3	-0.010757
	5.31667	0.005595						5.31667	0.010092							5.31667	0.008326						5.31667	0.001728							5.31667	0.00843						5.31667	0.005516							5.31667	-0.010376
	5.33333	0.005229						5.33333	0.009672							5.33333	0.0079						5.33333	0.00076							5.33333	0.008078						5.33333	0.005006							5.33333	-0.010034
	5.35	0.005023						5.35	0.009322							5.35	0.007634						5.35	-2.7e-05							5.35	0.007826						5.35	0.004447							5.35	-0.009683
	5.36667	0.005048						5.36667	0.008981							5.36667	0.007451						5.36667	-0.000773							5.36667	0.007585						5.36667	0.003779							5.36667	-0.009263
	5.38333	0.005058						5.38333	0.008641							5.38333	0.00719						5.38333	-0.00159							5.38333	0.00709						5.38333	0.00325							5.38333	-0.008747
	5.4	0.004559						5.4	0.00838							5.4	0.00694						5.4	-0.002298							5.4	0.006764						5.4	0.003061							5.4	-0.008332
	5.41667	0.004179						5.41667	0.008209							5.41667	0.00652						5.41667	-0.003095							5.41667	0.006639						5.41667	0.002742							5.41667	-0.007976
	5.43333	0.00404						5.43333	0.007878							5.43333	0.00617						5.43333	-0.003933							5.43333	0.006323						5.43333	0.002663							5.43333	-0.00751
	5.45	0.00379						5.45	0.007577							5.45	0.005869						5.45	-0.004331							5.45	0.006058						5.45	0.002574							5.45	-0.007164
	5.46667	0.003471						5.46667	0.007337							5.46667	0.005589						5.46667	-0.004188							5.46667	0.005932						5.46667	0.002206							5.46667	-0.006849
	5.48333	0.003041						5.48333	0.007076							5.48333	0.005359						5.48333	-0.004466							5.48333	0.005507						5.48333	0.001807							5.48333	-0.006653
	5.5	0.002959						5.5	0.006975							5.5	0.005157						5.5	-0.004633							5.5	0.005429						5.5	0.001589							5.5	-0.006454
	5.51667	0.002498						5.51667	0.006774							5.51667	0.005015						5.51667	-0.00505							5.51667	0.005132						5.51667	0.001682							5.51667	-0.006225
	5.53333	0.002476						5.53333	0.006593							5.53333	0.004893						5.53333	-0.005567							5.53333	0.004725						5.53333	0.001615							5.53333	-0.006076
	5.55	0.002404						5.55	0.006222							5.55	0.004561						5.55	-0.005564							5.55	0.004438						5.55	0.001378							5.55	-0.005827
	5.56667	0.002433						5.56667	0.005731							5.56667	0.004219						5.56667	-0.005351							5.56667	0.00412						5.56667	0.001151							5.56667	-0.005588
	5.58333	0.002431						5.58333	0.00527							5.58333	0.003907						5.58333	-0.005498							5.58333	0.003993						5.58333	0.001264							5.58333	-0.005419
	5.6	0.002319						5.6	0.004949							5.6	0.003655						5.6	-0.005065							5.6	0.004016						5.6	0.001297							5.6	-0.00527
	5.61667	0.002245						5.61667	0.004739							5.61667	0.00347						5.61667	-0.004683							5.61667	0.004076						5.61667	0.001128							5.61667	-0.005077
	5.63333	0.002202						5.63333	0.004778							5.63333	0.003459						5.63333	-0.004339							5.63333	0.003879						5.63333	0.000663							5.63333	-0.005065
	5.65	0.002259						5.65	0.004707							5.65	0.003268						5.65	-0.004135							5.65	0.003921						5.65	0.000337							5.65	-0.005004
	5.66667	0.002167						5.66667	0.004307							5.66667	0.003107						5.66667	-0.003731							5.66667	0.003964						5.66667	6.2e-05							5.66667	-0.004923
	5.68333	0.002054						5.68333	0.003916							5.68333	0.002956						5.68333	-0.003367							5.68333	0.004266						5.68333	9.7e-05							5.68333	-0.004932
	5.7	0.001841						5.7	0.003676							5.7	0.002835						5.7	-0.003213							5.7	0.004069						5.7	-9e-06							5.7	-0.00511
	5.71667	0.001729						5.71667	0.003475							5.71667	0.002724						5.71667	-0.002799							5.71667	0.003691						5.71667	-0.000214							5.71667	-0.005119
	5.73333	0.001592						5.73333	0.003175							5.73333	0.002656						5.73333	-0.002488							5.73333	0.003731						5.73333	-0.000594							5.73333	-0.004953
	5.75	0.00153						5.75	0.002855							5.75	0.002606						5.75	-0.002022							5.75	0.003584						5.75	-0.00088							5.75	-0.004761
	5.76667	0.001577						5.76667	0.002655							5.76667	0.002437						5.76667	-0.001486							5.76667	0.003158						5.76667	-0.000975							5.76667	-0.004618
	5.78333	0.001535						5.78333	0.002325							5.78333	0.002437						5.78333	-0.0008							5.78333	0.003382						5.78333	-0.001061							5.78333	-0.004616
	5.8	0.001472						5.8	0.002055							5.8	0.002358						5.8	-0.000274							5.8	0.003786						5.8	-0.001086							5.8	-0.004573
	5.81667	0.00129						5.81667	0.001885							5.81667	0.002189						5.81667	0.000212							5.81667	0.00389						5.81667	-0.001181							5.81667	-0.004481
	5.83333	0.001258						5.83333	0.001785							5.83333	0.001869						5.83333	0.000798							5.83333	0.003704						5.83333	-0.000907							5.83333	-0.004259
	5.85	0.001139						5.85	0.001726							5.85	0.001717						5.85	0.001229							5.85	0.003653						5.85	-0.000989							5.85	-0.00412
	5.86667	0.001048						5.86667	0.001837							5.86667	0.001626						5.86667	0.001388							5.86667	0.00348						5.86667	-0.000976							5.86667	-0.004018
	5.88333	0.001097						5.88333	0.002108							5.88333	0.001556						5.88333	0.001787							5.88333	0.003117						5.88333	-0.000652							5.88333	-0.003956
	5.9	0.001245						5.9	0.002159							5.9	0.001445						5.9	0.002137							5.9	0.002643						5.9	-0.000398							5.9	-0.003823
	5.91667	0.001244						5.91667	0.00215							5.91667	0.001114						5.91667	0.002446							5.91667	0.00241						5.91667	-0.000435							5.91667	-0.003841
	5.93333	0.001202						5.93333	0.002191							5.93333	0.000954						5.93333	0.002645							5.93333	0.002077						5.93333	-0.000351							5.93333	-0.003759
	5.95	0.001111						5.95	0.001973							5.95	0.000913						5.95	0.003074							5.95	0.001724						5.95	-0.000127							5.95	-0.003596
	5.96667	0.000992						5.96667	0.001554							5.96667	0.000865						5.96667	0.003496							5.96667	0.001663						5.96667	0.000288							5.96667	-0.003256
	5.98333	0.000951						5.98333	0.001067							5.98333	0.000988						5.98333	0.00391							5.98333	0.001694						5.98333	0.000661							5.98333	-0.002924
	6	0.00078						6	0.000889							6	0.000781						6	0.003893							6	0.001565						6	0.001024							6	-0.002732
	6.01667	0.000609						6.01667	0.000892							6.01667	0.000434						6.01667	0.004146							6.01667	0.001515						6.01667	0.001167							6.01667	-0.00255
	6.03333	0.000568						6.03333	0.000845							6.03333	0.000198						6.03333	0.004239							6.03333	0.001506						6.03333	0.00126							6.03333	-0.002208
	6.05	0.000597						6.05	0.000747							6.05	4.1e-05						6.05	0.003973							6.05	0.001367						6.05	0.001384							6.05	-0.001806
	6.06667	0.000766						6.06667	0.00086							6.06667	-0.000216						6.06667	0.003696							6.06667	0.001278						6.06667	0.001467							6.06667	-0.001424
	6.08333	0.000675						6.08333	0.001203							6.08333	-0.000663						6.08333	0.003389							6.08333	0.001008						6.08333	0.00149							6.08333	-0.001202
	6.1	0.000382						6.1	0.001287							6.1	-0.000912						6.1	0.003114							6.1	0.000851						6.1	0.001562							6.1	-0.000827
	6.11667	0.000149						6.11667	0.001272							6.11667	-0.001172						6.11667	0.002809							6.11667	0.000614						6.11667	0.001624							6.11667	-0.000603
	6.13333	1.6e-05						6.13333	0.001156							6.13333	-0.001201						6.13333	0.002534							6.13333	0.000387						6.13333	0.001677							6.13333	-0.000419
	6.15	-9.7e-05						6.15	0.000931							6.15	-0.00123						6.15	0.002089							6.15	0.000121						6.15	0.00162							6.15	-0.000194
	6.16667	-0.00039						6.16667	0.000955							6.16667	-0.00121						6.16667	0.001734							6.16667	-0.000196						6.16667	0.001472							6.16667	-0.00012
	6.18333	-0.000683						6.18333	0.00084							6.18333	-0.001349						6.18333	0.001289							6.18333	-0.000153						6.18333	0.001345							6.18333	-1.6e-05
	6.2	-0.000786						6.2	0.000474							6.2	-0.001478						6.2	0.000814							6.2	-6e-05						6.2	0.001208							6.2	0.000239
	6.21667	-0.000784						6.21667	0.000371							6.21667	-0.001606						6.21667	0.000374							6.21667	-0.00019						6.21667	0.001065							6.21667	0.000571
	6.23333	-0.000732						6.23333	0.000328							6.23333	-0.001323						6.23333	0.000196							6.23333	-0.000207						6.23333	0.000794							6.23333	0.000732
	6.25	-0.000509						6.25	0.000245							6.25	-0.00116						6.25	-0.000113							6.25	-0.000235						6.25	0.000584							6.25	0.001033
	6.26667	-0.000477						6.26667	0.000491							6.26667	-0.001168						6.26667	-0.000332							6.26667	1.8e-05						6.26667	0.000283							6.26667	0.001434
	6.28333	-0.000354						6.28333	0.000908							6.28333	-0.001175						6.28333	-0.00059							6.28333	0.00019						6.28333	7.2e-05							6.28333	0.001626
	6.3	-0.000402						6.3	0.001105							6.3	-0.001302						6.3	-0.000999							6.3	0.000133						6.3	2e-06							6.3	0.001567
	6.31667	-0.000449						6.31667	0.001422							6.31667	-0.00139						6.31667	-0.000998							6.31667	-1.5e-05						6.31667	-0.000139							6.31667	0.001568
	6.33333	-0.000455						6.33333	0.00173							6.33333	-0.001098						6.33333	-0.001006							6.33333	-0.000399						6.33333	-0.000299							6.33333	0.00155
	6.35	-0.000239						6.35	0.00184							6.35	-0.000947						6.35	-0.001075							6.35	-0.00049						6.35	-0.000377							6.35	0.001552
	6.36667	0.000206						6.36667	0.001959							6.36667	-0.001106						6.36667	-0.001073							6.36667	-0.000661						6.36667	-0.000426							6.36667	0.001394
	6.38333	0.000442						6.38333	0.001719							6.38333	-0.001186						6.38333	-0.001042							6.38333	-0.000653						6.38333	-0.000475							6.38333	0.001356
	6.4	6.8e-05						6.4	0.001379							6.4	-0.001235						6.4	-0.000851							6.4	-0.000644						6.4	-0.000393							6.4	0.001278
	6.41667	-0.000117						6.41667	0.001158							6.41667	-0.001034						6.41667	-0.000869							6.41667	-0.000495						6.41667	-0.000242							6.41667	0.00108
	6.43333	0.000199						6.43333	0.001178							6.43333	-0.001053						6.43333	-0.000828							6.43333	5.3e-05						6.43333	-0.00026							6.43333	0.000812
	6.45	0.000435						6.45	0.001288							6.45	-0.001054						6.45	-0.000789							6.45	0.000483						6.45	-0.00012							6.45	0.000705
	6.46667	0.000512						6.46667	0.001391							6.46667	-0.000978						6.46667	-0.000843							6.46667	0.000675						6.46667	-7.1e-05							6.46667	0.00082
	6.48333	0.000959						6.48333	0.001474							6.48333	-0.000881						6.48333	-0.000707							6.48333	0.000707						6.48333	-9.3e-05							6.48333	0.000925
	6.5	0.001056						6.5	0.001406							6.5	-0.000795						6.5	-0.000591							6.5	0.000999						6.5	-6.4e-05							6.5	0.00085
	6.51667	0.001013						6.51667	0.001299							6.51667	-0.000558						6.51667	-0.000446							6.51667	0.000871						6.51667	-0.000195							6.51667	0.000795
	6.53333	0.00048						6.53333	0.001272							6.53333	-0.000312						6.53333	-0.00025							6.53333	0.000573						6.53333	-0.000286							6.53333	0.00056
	6.55	0.000277						6.55	0.001144							6.55	-0.000376						6.55	-0.000174							6.55	0.000385						6.55	-0.000258							6.55	0.000355
	6.56667	0.000254						6.56667	0.001057							6.56667	-0.00034						6.56667	-0.00034							6.56667	0.000387						6.56667	-0.0003							6.56667	0.00038
	6.58333	4e-05						6.58333	0.000853							6.58333	-0.000429						6.58333	-0.000445							6.58333	-3e-05						6.58333	-0.000268							6.58333	0.000449
	6.6	-0.000204						6.6	0.000769							6.6	-0.000538						6.6	-0.0006							6.6	-0.000438						6.6	-9.6e-05							6.6	0.000228
	6.61667	-0.000318						6.61667	0.000685							6.61667	-0.000458						6.61667	-0.000824							6.61667	-0.000376						6.61667	-0.000124							6.61667	0.000147
	6.63333	-0.000452						6.63333	0.000451							6.63333	-0.000297						6.63333	-0.000959							6.63333	-0.000233						6.63333	-0.000223							6.63333	4.6e-05
	6.65	-0.000616						6.65	0.000337							6.65	-0.000186						6.65	-0.001174							6.65	-0.000581						6.65	-0.000241							6.65	-8.5e-05
	6.66667	-0.00056						6.66667	0.000143							6.66667	-1.5e-05						6.66667	-0.001429							6.66667	-0.001209						6.66667	-0.000289							6.66667	-5.6e-05
	6.68333	-0.000334						6.68333	1.9e-05							6.68333	0.000166						6.68333	-0.001733							6.68333	-0.001316						6.68333	-0.000517							6.68333	-1.7e-05
	6.7	-0.000261						6.7	7.8e-05							6.7	0.00031						6.7	-0.002163							6.7	-0.001267						6.7	-0.000555							6.7	7.6e-05
	6.71667	-0.000309						6.71667	0.000127							6.71667	0.000335						6.71667	-0.002472							6.71667	-0.000957						6.71667	-0.000784							6.71667	2.9e-05
	6.73333	-0.000516						6.73333	0.000126							6.73333	0.000309						6.73333	-0.002631							6.73333	-0.000998						6.73333	-0.000933							6.73333	4.2e-05
	6.75	-0.000664						6.75	3.5e-05							6.75	0.000234						6.75	-0.002771							6.75	-0.001038						6.75	-0.000962							6.75	-4.5e-05
	6.76667	-0.000852						6.76667	-4.6e-05							6.76667	0.000359						6.76667	-0.00275							6.76667	-0.000839						6.76667	-0.001031							6.76667	8e-06
	6.78333	-0.001039						6.78333	-0.000147							6.78333	0.000303						6.78333	-0.00274							6.78333	-0.000849						6.78333	-0.001159							6.78333	3.1e-05
	6.8	-0.001197						6.8	-0.000138							6.8	9.8e-05						6.8	-0.002769							6.8	-0.00088						6.8	-0.001348							6.8	-5.5e-05
	6.81667	-0.001309						6.81667	-0.000268							6.81667	-0.000123						6.81667	-0.002892							6.81667	-0.000964						6.81667	-0.001567							6.81667	7.1e-05
	6.83333	-0.001222						6.83333	-0.000407							6.83333	-0.000195						6.83333	-0.003029							6.83333	-0.000959						6.83333	-0.001639							6.83333	0.000319
	6.85	-0.001275						6.85	-0.000436							6.85	-0.000418						6.85	-0.003156							6.85	-0.000884						6.85	-0.001511							6.85	0.000446
	6.86667	-0.001248						6.86667	-0.000404							6.86667	-0.00057						6.86667	-0.003492							6.86667	-0.000509						6.86667	-0.001543							6.86667	0.000464
	6.88333	-0.001141						6.88333	-0.000613							6.88333	-0.000722						6.88333	-0.003429							6.88333	-0.000394						6.88333	-0.001595							6.88333	0.000222
	6.9	-0.001104						6.9	-0.000742							6.9	-0.000864						6.9	-0.003106							6.9	-0.000379						6.9	-0.001657							6.9	0.000179
	6.91667	-0.000947						6.91667	-0.000931							6.91667	-0.001497						6.91667	-0.003022							6.91667	-0.000395						6.91667	-0.00169							6.91667	0.000607
	6.93333	-0.001134						6.93333	-0.000849							6.93333	-0.002223						6.93333	-0.002979							6.93333	-0.000432						6.93333	-0.001369							6.93333	0.000727
	6.95	-0.001203						6.95	-0.001006							6.95	-0.002533						6.95	-0.002772							6.95	-0.000393						6.95	-0.001144							6.95	0.000809
	6.96667	-0.001412						6.96667	-0.000893							6.96667	-0.002542						6.96667	-0.002846							6.96667	-0.000583						6.96667	-0.00126							6.96667	0.001112
	6.98333	-0.000881						6.98333	-0.00105							6.98333	-0.002642						6.98333	-0.003229							6.98333	-0.000473						6.98333	-0.001735							6.98333	0.001864
	7	2.1e-05						7	-0.001377							7	-0.002182						7	-0.003303							7	-0.000563						7	-0.000631							7	0.001166
	7.01667	-0.000848						7.01667	0.000146							7.01667	-0.001301						7.01667	-0.002066							7.01667	0.000337						7.01667	-0.001417							7.01667	-0.000122
	7.03333	-0.000817						7.03333	0.003069							7.03333	-0.000681						7.03333	-0.00067							7.03333	0.000487						7.03333	0.000228							7.03333	-0.008
	7.05	0.018252						7.05	0.025412							7.05	0.006117						7.05	0.012101							7.05	0.002685						7.05	0.022699							7.05	-0.065156
	7.06667	0.090248						7.06667	0.104947							7.06667	0.065881						7.06667	0.065633							7.06667	0.062551						7.06667	0.077471							7.06667	-0.18511
	7.08333	0.240274						7.08333	0.259552							7.08333	0.227984						7.08333	0.187075							7.08333	0.194576						7.08333	0.186814							7.08333	-0.354763
	7.1	0.45353						7.1	0.471297							7.1	0.469568						7.1	0.372737							7.1	0.376011						7.1	0.338047							7.1	-0.561597
	7.11667	0.704267						7.11667	0.715862							7.11667	0.741941						7.11667	0.606509							7.11667	0.581227						7.11667	0.51193							7.11667	-0.787331
	7.13333	0.972383						7.13333	0.979626							7.13333	1.0109						7.13333	0.865371							7.13333	0.788032						7.13333	0.685143							7.13333	-1.01558
	7.15	1.23375						7.15	1.23803							7.15	1.26111						7.15	1.12081							7.15	0.989267						7.15	0.843036							7.15	-1.19241
	7.16667	1.45245						7.16667	1.44438							7.16667	1.44527						7.16667	1.32047							7.16667	1.12799						7.16667	0.950268							7.16667	-1.2898
	7.18333	1.59177						7.18333	1.56216							7.18333	1.52835						7.18333	1.43245							7.18333	1.18339						7.18333	0.996431							7.18333	-1.31405
	7.2	1.64185						7.2	1.59719							7.2	1.52202						7.2	1.45088							7.2	1.168						7.2	0.985525							7.2	-1.28048
	7.21667	1.61422						7.21667	1.55418							7.21667	1.45681						7.21667	1.38617							7.21667	1.10421						7.21667	0.934858							7.21667	-1.20013
	7.23333	1.52173						7.23333	1.45155							7.23333	1.35884						7.23333	1.26577							7.23333	1.01263						7.23333	0.857182							7.23333	-1.09545
	7.25	1.38337						7.25	1.30192							7.25	1.2366						7.25	1.12277							7.25	0.908378						7.25	0.770705							7.25	-0.98333
	7.26667	1.22471						7.26667	1.13131							7.26667	1.11211						7.26667	0.983325							7.26667	0.80628						7.26667	0.683809							7.26667	-0.86889
	7.28333	1.06575						7.28333	0.976605							7.28333	0.990575						7.28333	0.867355							7.28333	0.711471						7.28333	0.614252							7.28333	-0.76443
	7.3	0.923132						7.3	0.846964							7.3	0.881238						7.3	0.780996							7.3	0.626949						7.3	0.557239							7.3	-0.677897
	7.31667	0.807502						7.31667	0.745503							7.31667	0.78294						7.31667	0.712868							7.31667	0.551096						7.31667	0.512395							7.31667	-0.598154
	7.33333	0.718292						7.33333	0.663753							7.33333	0.698813						7.33333	0.662159							7.33333	0.487274						7.33333	0.476592							7.33333	-0.53137
	7.35	0.641172						7.35	0.596462							7.35	0.624805						7.35	0.617881							7.35	0.435232						7.35	0.447758							7.35	-0.475107
	7.36667	0.582002						7.36667	0.542411							7.36667	0.559508						7.36667	0.577732							7.36667	0.383989						7.36667	0.419794							7.36667	-0.427254
	7.38333	0.528962						7.38333	0.493571							7.38333	0.50389						7.38333	0.537463							7.38333	0.338297						7.38333	0.401441							7.38333	-0.387
	7.4	0.482582						7.4	0.45183							7.4	0.455453						7.4	0.496425							7.4	0.305914						7.4	0.384167							7.4	-0.342577
	7.41667	0.441981						7.41667	0.411651							7.41667	0.409322						7.41667	0.457191							7.41667	0.27597						7.41667	0.36535							7.41667	-0.307901
	7.43333	0.404259						7.43333	0.373203							7.43333	0.36998						7.43333	0.421376							7.43333	0.249234						7.43333	0.343241							7.43333	-0.276605
	7.45	0.369718						7.45	0.339535							7.45	0.335948						7.45	0.387602							7.45	0.222859						7.45	0.320113							7.45	-0.243559
	7.46667	0.338597						7.46667	0.312207							7.46667	0.302966						7.46667	0.356697							7.46667	0.200773						7.46667	0.291674							7.46667	-0.219373
	7.48333	0.308485						7.48333	0.284918							7.48333	0.273644						7.48333	0.328462							7.48333	0.180788						7.48333	0.265585							7.48333	-0.201957
	7.5	0.276324						7.5	0.25846							7.5	0.248673						7.5	0.297127							7.5	0.162512						7.5	0.238367							7.5	-0.184301
	7.51667	0.253043						7.51667	0.237732							7.51667	0.223091						7.51667	0.270452							7.51667	0.146867						7.51667	0.212818							7.51667	-0.165184
	7.53333	0.230401						7.53333	0.219126							7.53333	0.200977						7.53333	0.248636							7.53333	0.13179						7.53333	0.191628							7.53333	-0.147537
	7.55	0.2062						7.55	0.19744							7.55	0.183822						7.55	0.224087							7.55	0.119401						7.55	0.169636							7.55	-0.133108
	7.56667	0.188178						7.56667	0.181805							7.56667	0.166466						7.56667	0.201359							7.56667	0.109423						7.56667	0.152945							7.56667	-0.12263
	7.58333	0.171347						7.58333	0.16685							7.58333	0.150141						7.58333	0.181721							7.58333	0.101365						7.58333	0.136264							7.58333	-0.109181
	7.6	0.158575						7.6	0.151764							7.6	0.136416						7.6	0.163263							7.6	0.088757						7.6	0.119362							7.6	-0.095373
	7.61667	0.147764						7.61667	0.138089							7.61667	0.12317						7.61667	0.151274							7.61667	0.080509						7.61667	0.104111							7.61667	-0.087214
	7.63333	0.136372						7.63333	0.130003							7.63333	0.115685						7.63333	0.138776							7.63333	0.07426						7.63333	0.099169							7.63333	-0.082746
	7.65	0.121541						7.65	0.118769							7.65	0.106618						7.65	0.126748							7.65	0.070811						7.65	0.092398							7.65	-0.075146
	7.66667	0.112191						7.66667	0.106147							7.66667	0.09791						7.66667	0.111039							7.66667	0.067761						7.66667	0.084076							7.66667	-0.068906
	7.68333	0.09908						7.68333	0.097995							7.68333	0.089952						7.68333	0.0991							7.68333	0.059831						7.68333	0.076424							7.68333	-0.061346
	7.7	0.09166						7.7	0.093382							7.7	0.082274						7.7	0.090431							7.7	0.0544						7.7	0.070692							7.7	-0.057995
	7.71667	0.087269						7.71667	0.0872							7.71667	0.070406						7.71667	0.082302							7.71667	0.05112						7.71667	0.06483							7.71667	-0.054295
	7.73333	0.080279						7.73333	0.080168							7.73333	0.064608						7.73333	0.076163							7.73333	0.048609						7.73333	0.058488							7.73333	-0.049414
	7.75	0.072519						7.75	0.072715							7.75	0.06035						7.75	0.068544							7.75	0.041319						7.75	0.054136							7.75	-0.045794
	7.76667	0.064798						7.76667	0.068053							7.76667	0.056322						7.76667	0.063026							7.76667	0.037408						7.76667	0.050984							7.76667	-0.043283
	7.78333	0.06023						7.78333	0.062604							7.78333	0.052352						7.78333	0.059619							7.78333	0.036086						7.78333	0.047804							7.78333	-0.040881
	7.8	0.056042						7.8	0.057185							7.8	0.049272						7.8	0.054912							7.8	0.034494						7.8	0.044863							7.8	-0.038929
	7.81667	0.054324						7.81667	0.052636							7.81667	0.046062						7.81667	0.049955							7.81667	0.032852						7.81667	0.041873							7.81667	-0.036637
	7.83333	0.048516						7.83333	0.048167							7.83333	0.043182						7.83333	0.046059							7.83333	0.03147						7.83333	0.038682							7.83333	-0.034796
	7.85	0.044638						7.85	0.043628							7.85	0.040262						7.85	0.042842							7.85	0.029848						7.85	0.035832							7.85	-0.033134
	7.86667	0.040249						7.86667	0.039569							7.86667	0.037672						7.86667	0.039335							7.86667	0.028185						7.86667	0.033202							7.86667	-0.031612
	7.88333	0.037441						7.88333	0.03665							7.88333	0.035362						7.88333	0.035968							7.88333	0.026703						7.88333	0.030971							7.88333	-0.03005
	7.9	0.033936						7.9	0.033954							7.9	0.033431						7.9	0.032846							7.9	0.02491						7.9	0.028484							7.9	-0.028697
	7.91667	0.032932						7.91667	0.031868							7.91667	0.03113						7.91667	0.030464							7.91667	0.023566						7.91667	0.026058							7.91667	-0.027464
	7.93333	0.031737						7.93333	0.030173							7.93333	0.029129						7.93333	0.028592							7.93333	0.022283						7.93333	0.024561							7.93333	-0.026171
	7.95	0.028412						7.95	0.028347							7.95	0.027568						7.95	0.02699							7.95	0.02114						7.95	0.023084							7.95	-0.024578
	7.96667	0.026117						7.96667	0.026421							7.96667	0.026017						7.96667	0.025318							7.96667	0.019976						7.96667	0.021818							7.96667	-0.023135
	7.98333	0.020842						7.98333	0.024456							7.98333	0.024436						7.98333	0.023267							7.98333	0.018843						7.98333	0.020401							7.98333	-0.022073
	8	0.018698						8	0.02246							8	0.023225						8	0.021585							8	0.017929						8	0.018945							8	-0.02098
	8.01667	0.017006						8.01667	0.020927							8.01667	0.021964						8.01667	0.020059							8.01667	0.016945						8.01667	0.017952							8.01667	-0.020146
	8.03333	0.015396						8.03333	0.019645							8.03333	0.020603						8.03333	0.018694							8.03333	0.015811						8.03333	0.016892							8.03333	-0.018973
	8.05	0.013836						8.05	0.018343							8.05	0.019501						8.05	0.01771							8.05	0.014927						8.05	0.015821							8.05	-0.017959
	8.06667	0.012116						8.06667	0.017151							8.06667	0.01873						8.06667	0.017176							8.06667	0.013972						8.06667	0.015001							8.06667	-0.017306
	8.08333	0.010806						8.08333	0.01634							8.08333	0.017879						8.08333	0.016281							8.08333	0.013388						8.08333	0.0142							8.08333	-0.016503
	8.1	0.009056						8.1	0.015468							8.1	0.016737						8.1	0.015307							8.1	0.013004						8.1	0.013519							8.1	-0.015559
	8.11667	0.007925						8.11667	0.014616							8.11667	0.016016						8.11667	0.014413							8.11667	0.01264						8.11667	0.012939							8.11667	-0.014706
	8.13333	0.007769						8.13333	0.013706							8.13333	0.015245						8.13333	0.013384							8.13333	0.012095						8.13333	0.012372							8.13333	-0.013952
	8.15	0.007294						8.15	0.013048							8.15	0.014444						8.15	0.012431							8.15	0.011541						8.15	0.01203							8.15	-0.013179
	8.16667	0.00686						8.16667	0.01223							8.16667	0.013584						8.16667	0.011467							8.16667	0.011146						8.16667	0.011688							8.16667	-0.012705
	8.18333	0.006405						8.18333	0.011492							8.18333	0.012973						8.18333	0.010463							8.18333	0.010632						8.18333	0.011255							8.18333	-0.012342
	8.2	0.005991						8.2	0.010944							8.2	0.012512						8.2	0.009699							8.2	0.010217						8.2	0.010883							8.2	-0.011858
	8.21667	0.005467						8.21667	0.010426							8.21667	0.012052						8.21667	0.008925							8.21667	0.009862						8.21667	0.0103							8.21667	-0.011505
	8.23333	0.004952						8.23333	0.010018							8.23333	0.011421						8.23333	0.008251							8.23333	0.009608						8.23333	0.009788							8.23333	-0.011161
	8.25	0.004711						8.25	0.009631							8.25	0.010881						8.25	0.007972							8.25	0.009403						8.25	0.009409							8.25	-0.010848
	8.26667	0.004303						8.26667	0.009107							8.26667	0.010401						8.26667	0.007651							8.26667	0.009249						8.26667	0.009127							8.26667	-0.010455
	8.28333	0.003886						8.28333	0.008713							8.28333	0.009982						8.28333	0.00724							8.28333	0.009044						8.28333	0.008755							8.28333	-0.010161
	8.3	0.003748						8.3	0.008399							8.3	0.009502						8.3	0.00685							8.3	0.00893						8.3	0.008263							8.3	-0.009838
	8.31667	0.003641						8.31667	0.008096							8.31667	0.008963						8.31667	0.006399							8.31667	0.008685						8.31667	0.007721							8.31667	-0.009475
	8.33333	0.003314						8.33333	0.007782							8.33333	0.008624						8.33333	0.005958							8.33333	0.008511						8.33333	0.007209							8.33333	-0.009392
	8.35	0.003036						8.35	0.007578							8.35	0.008494						8.35	0.005307							8.35	0.008357						8.35	0.006647							8.35	-0.009369
	8.36667	0.00281						8.36667	0.007335							8.36667	0.008155						8.36667	0.004869							8.36667	0.008282						8.36667	0.006166							8.36667	-0.009296
	8.38333	0.002491						8.38333	0.007055							8.38333	0.007798						8.38333	0.004644							8.38333	0.007958						8.38333	0.005916							8.38333	-0.009003
	8.4	0.002232						8.4	0.006576							8.4	0.007641						8.4	0.004439							8.4	0.007515						8.4	0.005657							8.4	-0.008751
	8.41667	0.002073						8.41667	0.006226							8.41667	0.007424						8.41667	0.004495							8.41667	0.007061						8.41667	0.005448							8.41667	-0.008639
	8.43333	0.001903						8.43333	0.005846							8.43333	0.007137						8.43333	0.00444							8.43333	0.006697						8.43333	0.005228							8.43333	-0.008426
	8.45	0.001714						8.45	0.005687							8.45	0.006769						8.45	0.004235							8.45	0.006593						8.45	0.004909							8.45	-0.008204
	8.46667	0.001515						8.46667	0.005477							8.46667	0.006562						8.46667	0.00409							8.46667	0.006539						8.46667	0.004539							8.46667	-0.007992
	8.48333	0.001266						8.48333	0.005198							8.48333	0.006595						8.48333	0.004025							8.48333	0.006515						8.48333	0.00409							8.48333	-0.007889
	8.5	0.001136						8.5	0.005053							8.5	0.006641						8.5	0.004098							8.5	0.006222						8.5	0.003563							8.5	-0.007658
	8.51667	0.000976						8.51667	0.004838							8.51667	0.006477						8.51667	0.004062							8.51667	0.00576						8.51667	0.003158							8.51667	-0.007417
	8.53333	0.000786						8.53333	0.004533							8.53333	0.006212						8.53333	0.003936							8.53333	0.005217						8.53333	0.002772							8.53333	-0.007176
	8.55	0.000756						8.55	0.004248							8.55	0.005958						8.55	0.00376							8.55	0.004974						8.55	0.002607							8.55	-0.007035
	8.56667	0.000566						8.56667	0.003883							8.56667	0.005844						8.56667	0.003463							8.56667	0.004921						8.56667	0.002462							8.56667	-0.007024
	8.58333	0.000586						8.58333	0.003698							8.58333	0.00574						8.58333	0.003337							8.58333	0.004739						8.58333	0.002236							8.58333	-0.006863
	8.6	0.000716						8.6	0.003593							8.6	0.005576						8.6	0.003051							8.6	0.004546						8.6	0.001871							8.6	-0.006622
	8.61667	0.000695						8.61667	0.003292							8.61667	0.005355						8.61667	0.00281							8.61667	0.004254						8.61667	0.001443							8.61667	-0.006152
	8.63333	0.000725						8.63333	0.003022							8.63333	0.005224						8.63333	0.002644							8.63333	0.003963						8.63333	0.001179							8.63333	-0.005733
	8.65	0.000786						8.65	0.002752							8.65	0.005214						8.65	0.002279							8.65	0.003622						8.65	0.000915							8.65	-0.005583
	8.66667	0.000936						8.66667	0.002511							8.66667	0.005183						8.66667	0.001983							8.66667	0.00336						8.66667	0.000601							8.66667	-0.005354
	8.68333	0.001017						8.68333	0.002121							8.68333	0.004973						8.68333	0.001807							8.68333	0.003149						8.68333	0.000297							8.68333	-0.005125
	8.7	0.000888						8.7	0.002101							8.7	0.004863						8.7	0.001701							8.7	0.002998						8.7	9.3e-05							8.7	-0.004895
	8.71667	0.000798						8.71667	0.002171							8.71667	0.004772						8.71667	0.001655							8.71667	0.002957						8.71667	-0.00015							8.71667	-0.004646
	8.73333	0.000896						8.73333	0.001964							8.73333	0.004565						8.73333	0.001381							8.73333	0.002887						8.73333	-0.000552							8.73333	-0.004228
	8.75	0.000888						8.75	0.001789							8.75	0.004359						8.75	0.001324							8.75	0.002787						8.75	-0.00082							8.75	-0.003931
	8.76667	0.000871						8.76667	0.001613							8.76667	0.004293						8.76667	0.001428							8.76667	0.002728						8.76667	-0.000979							8.76667	-0.003634
	8.78333	0.000943						8.78333	0.001448							8.78333	0.004387						8.78333	0.001692							8.78333	0.002519						8.78333	-0.001237							8.78333	-0.003406
	8.8	0.001005						8.8	0.001453							8.8	0.004492						8.8	0.001496							8.8	0.00231						8.8	-0.001366							8.8	-0.003199
	8.81667	0.001188						8.81667	0.001378							8.81667	0.004506						8.81667	0.00143							8.81667	0.00209						8.81667	-0.001525							8.81667	-0.002862
	8.83333	0.00129						8.83333	0.001303							8.83333	0.00443						8.83333	0.001274							8.83333	0.002111						8.83333	-0.001693							8.83333	-0.002565
	8.85	0.001527						8.85	0.0013							8.85	0.004346						8.85	0.001004							8.85	0.001883						8.85	-0.001692							8.85	-0.002229
	8.86667	0.001462						8.86667	0.00115							8.86667	0.004246						8.86667	0.000755							8.86667	0.001806						8.86667	-0.00163							8.86667	-0.001754
	8.88333	0.001447						8.88333	0.00098							8.88333	0.004116						8.88333	0.000527							8.88333	0.001819						8.88333	-0.001629							8.88333	-0.00165
	8.9	0.001571						8.9	0.00079							8.9	0.003995						8.9	0.000628							8.9	0.002002						8.9	-0.001717							8.9	-0.001755
	8.91667	0.001446						8.91667	0.0005							8.91667	0.003895						8.91667	0.000659							8.91667	0.002686						8.91667	-0.001656							8.91667	-0.001711
	8.93333	0.001161						8.93333	0.000511							8.93333	0.004015						8.93333	0.00076							8.93333	0.003109						8.93333	-0.001534							8.93333	-0.001736
	8.95	0.001046						8.95	0.000581							8.95	0.004124						8.95	0.001101							8.95	0.003012						8.95	-0.001273							8.95	-0.001652
	8.96667	0.000783						8.96667	0.000682							8.96667	0.004085						8.96667	0.001075							8.96667	0.002916						8.96667	-0.001052							8.96667	-0.001498
	8.98333	0.000629						8.98333	0.000787							8.98333	0.004031						8.98333	0.00095							8.98333	0.003032						8.98333	-0.000753							8.98333	-0.001146
	9	0.000645						9	0.000843							9	0.003947						9	0.000905							9	0.003038						9	-0.000464							9	-0.001015
	9.01667	0.000691						9.01667	0.000659							9.01667	0.003843						9.01667	0.00064							9.01667	0.003354						9.01667	-0.000216							9.01667	-0.000803
	9.03333	0.000748						9.03333	0.000554							9.03333	0.003709						9.03333	0.000475							9.03333	0.003591						9.03333	-0.000157							9.03333	-0.000642
	9.05	0.000684						9.05	0.00045							9.05	0.003545						9.05	0.00045							9.05	0.003717						9.05	4.2e-05							9.05	-0.000501
	9.06667	0.00069						9.06667	0.000396							9.06667	0.003471						9.06667	0.000196							9.06667	0.003763						9.06667	0.00033							9.06667	-0.000519
	9.08333	0.000646						9.08333	0.000411							9.08333	0.003567						9.08333	-2.9e-05							9.08333	0.003559						9.08333	0.000329							9.08333	-0.000388
	9.1	0.000591						9.1	0.000442							9.1	0.00367						9.1	-0.000255							9.1	0.003119						9.1	0.000135							9.1	-0.00031
	9.11667	0.000366						9.11667	0.000474							9.11667	0.003423						9.11667	-0.00055							9.11667	0.002958						9.11667	0.00024							9.11667	-0.000262
	9.13333	1e-06						9.13333	0.000455							9.13333	0.003126						9.13333	-0.000606							9.13333	0.002718						9.13333	0.000305							9.13333	-0.000184
	9.15	-4.4e-05						9.15	0.000446							9.15	0.002929						9.15	-0.000531							9.15	0.002267						9.15	0.00035							9.15	-0.000136
	9.16667	-6.9e-05						9.16667	0.000328							9.16667	0.002782						9.16667	-0.000436							9.16667	0.002057						9.16667	0.000515							9.16667	-0.000278
	9.18333	-0.000143						9.18333	0.000219							9.18333	0.002795						9.18333	-0.000251							9.18333	0.001927						9.18333	0.00052							9.18333	-0.00025
	9.2	-0.000198						9.2	0.00031							9.2	0.002718						9.2	-3.7e-05							9.2	0.001626						9.2	0.000585							9.2	-0.000112
	9.21667	-0.000369						9.21667	0.000386							9.21667	0.002497						9.21667	0.000142							9.21667	0.001149						9.21667	0.000547							9.21667	-7e-06
	9.23333	-0.000479						9.23333	0.000623							9.23333	0.002528						9.23333	4.2e-05							9.23333	0.001182						9.23333	0.000528							9.23333	-0.000154
	9.25	-0.000478						9.25	0.0009							9.25	0.002359						9.25	-0.000158							9.25	0.001155						9.25	0.000299							9.25	-0.00045
	9.26667	-0.000367						9.26667	0.000977							9.26667	0.002239						9.26667	-0.000348							9.26667	0.001118						9.26667	0.000389							9.26667	-0.000526
	9.28333	-0.000357						9.28333	0.000965							9.28333	0.00226						9.28333	-0.000368							9.28333	0.000862						9.28333	0.00042							9.28333	-0.000622
	9.3	-0.000426						9.3	0.000922							9.3	0.002211						9.3	-0.000328							9.3	0.000745						9.3	0.00027							9.3	-0.000738
	9.31667	-0.000456						9.31667	0.000919							9.31667	0.002062						9.31667	-0.000198							9.31667	0.000768						9.31667	0.000241							9.31667	-0.000704
	9.33333	-0.000434						9.33333	0.001079							9.33333	0.001998						9.33333	0.000143							9.33333	0.000583						9.33333	0.000248							9.33333	-0.000772
	9.35	-0.000391						9.35	0.000931							9.35	0.002016						9.35	0.000224							9.35	0.00063						9.35	0.000172							9.35	-0.000912
	9.36667	-0.000428						9.36667	0.000884							9.36667	0.002055						9.36667	0.000196							9.36667	0.000596						9.36667	0.000297							9.36667	-0.000842
	9.38333	-0.000555						9.38333	0.001036							9.38333	0.002004						9.38333	0.000377							9.38333	0.000832						9.38333	0.000151							9.38333	-0.000882
	9.4	-0.000642						9.4	0.001198							9.4	0.001963						9.4	0.000528							9.4	0.000928						9.4	-1.5e-05							9.4	-0.000982
	9.41667	-0.000629						9.41667	0.001451							9.41667	0.001662						9.41667	0.00069							9.41667	0.001014						9.41667	0.000109							9.41667	-0.001152
	9.43333	-0.000536						9.43333	0.001443							9.43333	0.001301						9.43333	0.000731							9.43333	0.001061						9.43333	0.000163							9.43333	-0.001143
	9.45	-0.000553						9.45	0.001397							9.45	0.001142						9.45	0.000721							9.45	0.000667						9.45	-2.5e-05							9.45	-0.001154
	9.46667	-0.00061						9.46667	0.001183							9.46667	0.000897						9.46667	0.000649							9.46667	0.000564						9.46667	-0.00018							9.46667	-0.001237
	9.48333	-0.000697						9.48333	0.000979							9.48333	0.000643						9.48333	0.000638							9.48333	0.000561						9.48333	-0.000194							9.48333	-0.00123
	9.5	-0.000714						9.5	0.000975							9.5	0.000398						9.5	0.000636							9.5	0.000277						9.5	-0.000149							9.5	-0.000943
	9.51667	-0.000541						9.51667	0.001081							9.51667	0.000163						9.51667	0.000515							9.51667	8.4e-05						9.51667	-0.000264							9.51667	-0.000896
	9.53333	-0.000408						9.53333	0.001237							9.53333	0.000108						9.53333	0.000293							9.53333	0.000211						9.53333	-0.000258							9.53333	-0.000919
	9.55	-0.000455						9.55	0.000913							9.55	0.000133						9.55	0.000141							9.55	-1.2e-05						9.55	-4.3e-05							9.55	-0.000873
	9.56667	-0.000422						9.56667	0.000509							9.56667	8.8e-05						9.56667	0.000238							9.56667	-0.000306						9.56667	8.2e-05							9.56667	-0.000656
	9.58333	-0.00019						9.58333	0.000116							9.58333	-8.4e-05						9.58333	0.000169							9.58333	-0.000352						9.58333	1.6e-05							9.58333	-0.00044
	9.6	-6.9e-05						9.6	-0.000217							9.6	-0.000316						9.6	0.00013							9.6	-0.000218						9.6	-0.00016							9.6	-0.000304
	9.61667	9.3e-05						9.61667	-0.000451							9.61667	-0.000508						9.61667	-5.9e-05							9.61667	-0.000165						9.61667	-0.000176							9.61667	-0.000218
	9.63333	0.000145						9.63333	-0.000484							9.63333	-0.000591						9.63333	-0.000308							9.63333	-0.000331						9.63333	-0.000311							9.63333	-0.000212
	9.65	5.7e-05						9.65	-0.000567							9.65	-0.000673						9.65	-0.000627							9.65	-0.000617						9.65	-0.000507							9.65	-0.000266
	9.66667	-0.000112						9.66667	-0.000881							9.66667	-0.000695						9.66667	-0.001017							9.66667	-0.000603						9.66667	-0.000563							9.66667	0
	9.68333	-0.00021						9.68333	-0.000804							9.68333	-0.000727						9.68333	-0.001096							9.68333	-0.000609						9.68333	-0.000488							9.68333	0.000266
	9.7	-0.00031						9.7	-0.00093							9.7	-0.0008						9.7	-0.001327							9.7	-0.000951						9.7	-0.000586							9.7	0.000414
	9.71667	-0.000261						9.71667	-0.001226							9.71667	-0.000883						9.71667	-0.001778							9.71667	-0.000953						9.71667	-0.000685							9.71667	0.000503
	9.73333	-0.000271						9.73333	-0.001612							9.73333	-0.001136						9.73333	-0.00221							9.73333	-0.000996						9.73333	-0.000743							9.73333	0.000671
	9.75	-0.000342						9.75	-0.001778							9.75	-0.001139						9.75	-0.002451							9.75	-0.001088						9.75	-0.001002							9.75	0.000849
	9.76667	-0.000332						9.76667	-0.001854							9.76667	-0.001132						9.76667	-0.002473							9.76667	-0.00088						9.76667	-0.001081							9.76667	0.000797
	9.78333	-0.000133						9.78333	-0.00164							9.78333	-0.001175						9.78333	-0.002604							9.78333	-0.000823						9.78333	-0.00103							9.78333	0.000686
	9.8	-5.3e-05						9.8	-0.001586							9.8	-0.001098						9.8	-0.003016							9.8	-0.000795						9.8	-0.000969							9.8	0.000844
	9.81667	-0.000226						9.81667	-0.001856							9.81667	-0.001043						9.81667	-0.003219							9.81667	-0.000774						9.81667	-0.000887							9.81667	0.000966
	9.83333	-0.000299						9.83333	-0.001837							9.83333	-0.00113						9.83333	-0.003256							9.83333	-0.000995						9.83333	-0.00094							9.83333	0.001149
	9.85	-0.000203						9.85	-0.001648							9.85	-0.001206						9.85	-0.003424							9.85	-0.001205						9.85	-0.000953							9.85	0.001402
	9.86667	-3.6e-05						9.86667	-0.001609							9.86667	-0.001222						9.86667	-0.003491							9.86667	-0.001226						9.86667	-0.001146							9.86667	0.001626
	9.88333	-0.000229						9.88333	-0.00145							9.88333	-0.001068						9.88333	-0.003418							9.88333	-0.001597						9.88333	-0.001379							9.88333	0.001839
	9.9	-0.000392						9.9	-0.001172							9.9	-0.001064						9.9	-0.003486							9.9	-0.001767						9.9	-0.001442							9.9	0.002172
	9.91667	-0.000376						9.91667	-0.001253							9.91667	-0.00136						9.91667	-0.003313							9.91667	-0.001658						9.91667	-0.001295							9.91667	0.002575
	9.93333	-0.000191						9.93333	-0.001187							9.93333	-0.001829						9.93333	-0.003429							9.93333	-0.001994						9.93333	-0.001494							9.93333	0.002462
	9.95	0.000313						9.95	-0.000594							9.95	-0.0021						9.95	-0.003193							9.95	-0.001863						9.95	-0.0018							9.95	0.002562
	9.96667	0.000666						9.96667	9.9e-05							9.96667	-0.00214						9.96667	-0.002517							9.96667	-0.002182						9.96667	-0.001746							9.96667	0.002182
	9.98333	0.00045						9.98333	1.3e-05							9.98333	-0.00216						9.98333	-0.002761							9.98333	-0.003491						9.98333	-0.001011							9.98333	0.003431
	10	0.001604						10	0.000376							10	-0.002871						10	-0.002245							10	-0.005091						10	-0.000757							10	0.003581
	10.0167	0.001957						10.0167	-0.001491							10.0167	-0.002171						10.0167	-0.002839							10.0167	-0.00543						10.0167	-0.000263							10.0167	0.00196
	10.0333	-0.000319						10.0333	0.002742							10.0333	-0.003972						10.0333	1.7e-05							10.0333	-0.001899						10.0333	0.000291							10.0333	-0.0063
	10.05	0.014153						10.05	0.015454							10.05	0.010726						10.05	0.010218							10.05	0.003489						10.05	0.012822							10.05	-0.057188
	10.0667	0.056344						10.0667	0.067932							10.0667	0.094671						10.0667	0.053519							10.0667	0.056453						10.0667	0.056946							10.0667	-0.168353
	10.0833	0.166174						10.0833	0.19009							10.0833	0.271237						10.0833	0.1593							10.0833	0.188356						10.0833	0.14744							10.0833	-0.327267
	10.1	0.341825						10.1	0.373388							10.1	0.509492						10.1	0.326301							10.1	0.36399						10.1	0.287004							10.1	-0.517431
	10.1167	0.560835						10.1167	0.593077							10.1167	0.762788						10.1167	0.543312							10.1167	0.555604						10.1167	0.448778							10.1167	-0.732056
	10.1333	0.805036						10.1333	0.835945							10.1333	1.01192						10.1333	0.781653							10.1333	0.749128						10.1333	0.616292							10.1333	-0.94668
	10.15	1.0563						10.15	1.08362							10.15	1.2326						10.15	1.02241							10.15	0.933182						10.15	0.773236							10.15	-1.11638
	10.1667	1.28244						10.1667	1.29707							10.1667	1.38176						10.1667	1.22033							10.1667	1.05999						10.1667	0.88699							10.1667	-1.21391
	10.1833	1.44074						10.1833	1.43171							10.1833	1.4427						10.1833	1.34333							10.1833	1.10975						10.1833	0.939667							10.1833	-1.2412
	10.2	1.51603						10.2	1.49171							10.2	1.43018						10.2	1.37573							10.2	1.09991						10.2	0.933384							10.2	-1.21587
	10.2167	1.5145						10.2167	1.47564							10.2167	1.36649						10.2167	1.32345							10.2167	1.04719						10.2167	0.885831							10.2167	-1.14343
	10.2333	1.4548						10.2333	1.39695							10.2333	1.27406						10.2333	1.21686							10.2333	0.96387						10.2333	0.815208							10.2333	-1.05021
	10.25	1.34371						10.25	1.26696							10.25	1.16394						10.25	1.08162							10.25	0.870369						10.25	0.735555							10.25	-0.944434
	10.2667	1.20087						10.2667	1.11298							10.2667	1.04726						10.2667	0.952801							10.2667	0.774247						10.2667	0.659182							10.2667	-0.835504
	10.2833	1.05025						10.2833	0.964177							10.2833	0.935255						10.2833	0.839479							10.2833	0.684996						10.2833	0.59144							10.2833	-0.734743
	10.3	0.912491						10.3	0.836477							10.3	0.834483						10.3	0.752526							10.3	0.604402						10.3	0.535763							10.3	-0.647358
	10.3167	0.797115						10.3167	0.731997							10.3167	0.742561						10.3167	0.685582							10.3167	0.538228						10.3167	0.490507							10.3167	-0.572583
	10.3333	0.705919						10.3333	0.647337							10.3333	0.66429						10.3333	0.636419							10.3333	0.476854						10.3333	0.45869							10.3333	-0.512088
	10.35	0.632573						10.35	0.581127							10.35	0.599058						10.35	0.593855							10.35	0.42306						10.35	0.429643							10.35	-0.456122
	10.3667	0.570378						10.3667	0.527297							10.3667	0.541096						10.3667	0.555062							10.3667	0.378826						10.3667	0.407297							10.3667	-0.407587
	10.3833	0.517452						10.3833	0.479767							10.3833	0.490684						10.3833	0.519189							10.3833	0.341582						10.3833	0.38686							10.3833	-0.368372
	10.4	0.475806						10.4	0.439668							10.4	0.444123						10.4	0.486245							10.4	0.306377						10.4	0.373233							10.4	-0.328847
	10.4167	0.437717						10.4167	0.404965							10.4167	0.400499						10.4167	0.446875							10.4167	0.272813						10.4167	0.356866							10.4167	-0.296729
	10.4333	0.401018						10.4333	0.369782							10.4333	0.362474						10.4333	0.409102							10.4333	0.244548						10.4333	0.338049							10.4333	-0.26837
	10.45	0.366669						10.45	0.337949							10.45	0.326799						10.45	0.377829							10.45	0.221672						10.45	0.314612							10.45	-0.238951
	10.4667	0.331319						10.4667	0.308597							10.4667	0.298475						10.4667	0.346626							10.4667	0.196467						10.4667	0.295235							10.4667	-0.212593
	10.4833	0.30289						10.4833	0.282844							10.4833	0.26835						10.4833	0.317123							10.4833	0.178672						10.4833	0.269777							10.4833	-0.190844
	10.5	0.275521						10.5	0.260391							10.5	0.240995						10.5	0.29058							10.5	0.161927						10.5	0.2438							10.5	-0.172915
	10.5167	0.253041						10.5167	0.237798							10.5167	0.219081						10.5167	0.266698							10.5167	0.143812						10.5167	0.220323							10.5167	-0.154826
	10.5333	0.23129						10.5333	0.214914							10.5333	0.202185						10.5333	0.244541							10.5333	0.127068						10.5333	0.193747							10.5333	-0.141996
	10.55	0.212248						10.55	0.197108							10.55	0.178627						10.55	0.22031							10.55	0.115114						10.55	0.169672							10.55	-0.126395
	10.5667	0.193645						10.5667	0.178853							10.5667	0.16251						10.5667	0.20149							10.5667	0.10376						10.5667	0.149478							10.5667	-0.115823
	10.5833	0.174622						10.5833	0.164308							10.5833	0.147073						10.5833	0.182139							10.5833	0.095226						10.5833	0.132453							10.5833	-0.104181
	10.6	0.15945						10.6	0.153212							10.6	0.136546						10.6	0.167059							10.6	0.089442						10.6	0.120679							10.6	-0.09614
	10.6167	0.145737						10.6167	0.144547							10.6167	0.124359						10.6167	0.149289							10.6167	0.080578						10.6167	0.111784							10.6167	-0.087568
	10.6333	0.132674						10.6333	0.130892							10.6333	0.111701						10.6333	0.135138							10.6333	0.070464						10.6333	0.10416							10.6333	-0.082147
	10.65	0.123171						10.65	0.119166							10.65	0.101203						10.65	0.123566							10.65	0.067731						10.65	0.092607							10.65	-0.073264
	10.6667	0.116974						10.6667	0.109529							10.6667	0.093084						10.6667	0.11219							10.6667	0.06228						10.6667	0.084848							10.6667	-0.064561
	10.6833	0.106728						10.6833	0.102062							10.6833	0.084985						10.6833	0.103484							10.6833	0.05525						10.6833	0.078929							10.6833	-0.058417
	10.7	0.098512						10.7	0.093605							10.7	0.080675						10.7	0.094288							10.7	0.049749						10.7	0.07107							10.7	-0.059884
	10.7167	0.089896						10.7167	0.085028							10.7167	0.076316						10.7167	0.082552							10.7167	0.045988						10.7167	0.060871							10.7167	-0.05349
	10.7333	0.08633						10.7333	0.078212							10.7333	0.068557						10.7333	0.073996							10.7333	0.041477						10.7333	0.055623							10.7333	-0.048967
	10.75	0.078384						10.75	0.074515							10.75	0.062207						10.75	0.06746							10.75	0.038996						10.75	0.050334							10.75	-0.046503
	10.7667	0.069308						10.7667	0.065278							10.7667	0.057838						10.7667	0.060773							10.7667	0.035106						10.7667	0.046506							10.7667	-0.043319
	10.7833	0.066738						10.7833	0.05977							10.7833	0.054056						10.7833	0.054583							10.7833	0.03348						10.7833	0.042946							10.7833	-0.041274
	10.8	0.061479						10.8	0.056502							10.8	0.050125						10.8	0.052333							10.8	0.030995						10.8	0.039906							10.8	-0.039669
	10.8167	0.055309						10.8167	0.052984							10.8167	0.046164						10.8167	0.048274							10.8167	0.028949						10.8167	0.037396							10.8167	-0.037765
	10.8333	0.052089						10.8333	0.049326							10.8333	0.042833						10.8333	0.045124							10.8333	0.025353						10.8333	0.034756							10.8333	-0.03538
	10.85	0.04822						10.85	0.045828							10.85	0.040342						10.85	0.041674							10.85	0.022847						10.85	0.032107							10.85	-0.033235
	10.8667	0.04465						10.8667	0.04221							10.8667	0.037871						10.8667	0.038104							10.8667	0.021202						10.8667	0.029537							10.8667	-0.03141
	10.8833	0.042061						10.8833	0.039162							10.8833	0.03568						10.8833	0.035094							10.8833	0.020236						10.8833	0.027097							10.8833	-0.029715
	10.9	0.039348						10.9	0.035994							10.9	0.033147						10.9	0.032473							10.9	0.018867						10.9	0.024818							10.9	-0.028
	10.9167	0.036395						10.9167	0.033546							10.9167	0.031135						10.9167	0.029931							10.9167	0.018218						10.9167	0.02291							10.9167	-0.026195
	10.9333	0.033772						10.9333	0.031588							10.9333	0.029382						10.9333	0.028139							10.9333	0.01705						10.9333	0.021183							10.9333	-0.024519
	10.95	0.031219						10.95	0.02968							10.95	0.02759						10.95	0.026757							10.95	0.016051						10.95	0.019905							10.95	-0.022774
	10.9667	0.028676						10.9667	0.027702							10.9667	0.025867						10.9667	0.025346							10.9667	0.014952						10.9667	0.018467							10.9667	-0.021349
	10.9833	0.026533						10.9833	0.025784							10.9833	0.024165						10.9833	0.023624							10.9833	0.013864						10.9833	0.01696							10.9833	-0.020104
	11	0.02462						11	0.023975							11	0.023442						11	0.021792							11	0.012985						11	0.015752							11	-0.019398
	11.0167	0.022884						11.0167	0.022228							11.0167	0.022739						11.0167	0.020211							11.0167	0.012063						11.0167	0.014685							11.0167	-0.018663
	11.0333	0.021607						11.0333	0.02041							11.0333	0.021836						11.0333	0.018949							11.0333	0.011494						11.0333	0.013493							11.0333	-0.017778
	11.05	0.020511						11.05	0.018972							11.05	0.020772						11.05	0.017827							11.05	0.010894						11.05	0.01239							11.05	-0.016873
	11.0667	0.019204						11.0667	0.017824							11.0667	0.019859						11.0667	0.016895							11.0667	0.009895						11.0667	0.011448							11.0667	-0.015878
	11.0833	0.017787						11.0833	0.016557							11.0833	0.019025						11.0833	0.016174							11.0833	0.009155						11.0833	0.010586							11.0833	-0.015123
	11.1	0.016961						11.1	0.015539							11.1	0.018132						11.1	0.015542							11.1	0.008726						11.1	0.009684							11.1	-0.014178
	11.1167	0.016154						11.1167	0.014461							11.1167	0.017218						11.1167	0.01422							11.1167	0.008046						11.1167	0.009041							11.1167	-0.013363
	11.1333	0.015205						11.1333	0.013564							11.1333	0.016345						11.1333	0.01314							11.1333	0.007123						11.1333	0.008658							11.1333	-0.012849
	11.15	0.014185						11.15	0.012877							11.15	0.01544						11.15	0.0122							11.15	0.006525						11.15	0.008184							11.15	-0.012345
	11.1667	0.013435						11.1667	0.012311							11.1667	0.014986						11.1667	0.0109							11.1667	0.006086						11.1667	0.00773							11.1667	-0.011761
	11.1833	0.012755						11.1833	0.011694							11.1833	0.014722						11.1833	0.00984							11.1833	0.005658						11.1833	0.007337							11.1833	-0.011198
	11.2	0.012544						11.2	0.011038							11.2	0.014378						11.2	0.00932							11.2	0.00506						11.2	0.007053							11.2	-0.010884
	11.2167	0.012304						11.2167	0.010321							11.2167	0.013724						11.2167	0.00834							11.2167	0.004721						11.2167	0.006649							11.2167	-0.01047
	11.2333	0.011994						11.2333	0.009824							11.2333	0.01292						11.2333	0.00746							11.2333	0.004423						11.2333	0.006146							11.2333	-0.009906
	11.25	0.011432						11.25	0.009148							11.25	0.012246						11.25	0.007602							11.25	0.004139						11.25	0.005608							11.25	-0.009503
	11.2667	0.010998						11.2667	0.008483							11.2667	0.011612						11.2667	0.008036							11.2667	0.003564						11.2667	0.005136							11.2667	-0.008981
	11.2833	0.010594						11.2833	0.008049							11.2833	0.010988						11.2833	0.00822							11.2833	0.003429						11.2833	0.004764							11.2833	-0.008609
	11.3	0.01064						11.3	0.007674							11.3	0.010544						11.3	0.007994							11.3	0.003444						11.3	0.004532							11.3	-0.008047
	11.3167	0.010396						11.3167	0.007389							11.3167	0.01012						11.3167	0.007967							11.3167	0.003538						11.3167	0.00438							11.3167	-0.007405
	11.3333	0.010222						11.3333	0.007114							11.3333	0.009655						11.3333	0.007881							11.3333	0.003423						11.3333	0.004268							11.3333	-0.006803
	11.35	0.009968						11.35	0.006709							11.35	0.009391						11.35	0.007445							11.35	0.003278						11.35	0.003936							11.35	-0.006441
	11.3667	0.009814						11.3667	0.006275							11.3667	0.008977						11.3667	0.00699							11.3667	0.003325						11.3667	0.003586							11.3667	-0.00626
	11.3833	0.009726						11.3833	0.006002							11.3833	0.008673						11.3833	0.006789							11.3833	0.003275						11.3833	0.003418							11.3833	-0.005911
	11.4	0.009588						11.4	0.00588							11.4	0.008479						11.4	0.007149							11.4	0.003215						11.4	0.003041							11.4	-0.005521
	11.4167	0.009291						11.4167	0.005558							11.4167	0.008275						11.4167	0.006809							11.4167	0.003065						11.4167	0.002894							11.4167	-0.005292
	11.4333	0.008973						11.4333	0.005085							11.4333	0.007931						11.4333	0.006528							11.4333	0.003035						11.4333	0.002877							11.4333	-0.004933
	11.45	0.008565						11.45	0.004673							11.45	0.007547						11.45	0.006218							11.45	0.002935						11.45	0.0026							11.45	-0.004704
	11.4667	0.008478						11.4667	0.00426							11.4667	0.007433						11.4667	0.005887							11.4667	0.003005						11.4667	0.002153							11.4667	-0.004414
	11.4833	0.00829						11.4833	0.004068							11.4833	0.007079						11.4833	0.005497							11.4833	0.003045						11.4833	0.001986							11.4833	-0.004325
	11.5	0.007939						11.5	0.003939							11.5	0.006786						11.5	0.005053							11.5	0.003121						11.5	0.001911							11.5	-0.004249
	11.5167	0.007657						11.5167	0.003689							11.5167	0.006463						11.5167	0.00448							11.5167	0.003198						11.5167	0.00177							11.5167	-0.003953
	11.5333	0.007476						11.5333	0.00366							11.5333	0.006279						11.5333	0.003817							11.5333	0.003255						11.5333	0.001629							11.5333	-0.003608
	11.55	0.007054						11.55	0.003651							11.55	0.006376						11.55	0.003314							11.55	0.003182						11.55	0.001688							11.55	-0.003442
	11.5667	0.006533						11.5667	0.003582							11.5667	0.006272						11.5667	0.003031							11.5667	0.002969						11.5667	0.001707							11.5667	-0.003186
	11.5833	0.006411						11.5833	0.003572							11.5833	0.006009						11.5833	0.002798							11.5833	0.002646						11.5833	0.001685							11.5833	-0.00291
	11.6	0.0062						11.6	0.003603							11.6	0.005916						11.6	0.002705							11.6	0.002443						11.6	0.001644							11.6	-0.002684
	11.6167	0.005935						11.6167	0.003517							11.6167	0.005773						11.6167	0.002339							11.6167	0.002404						11.6167	0.001549							11.6167	-0.002482
	11.6333	0.00573						11.6333	0.003322							11.6333	0.005451						11.6333	0.001796							11.6333	0.002129						11.6333	0.001421							11.6333	-0.00256
	11.65	0.005514						11.65	0.003106							11.65	0.005259						11.65	0.001242							11.65	0.002013						11.65	0.001333							11.65	-0.002539
	11.6667	0.005279						11.6667	0.003071							11.6667	0.005086						11.6667	0.000778							11.6667	0.001988						11.6667	0.001246							11.6667	-0.002367
	11.6833	0.004984						11.6833	0.003245							11.6833	0.004904						11.6833	0.000434							11.6833	0.001873						11.6833	0.001288							11.6833	-0.002286
	11.7	0.004788						11.7	0.00313							11.7	0.004792						11.7	0.00023							11.7	0.001637						11.7	0.00153							11.7	-0.002284
	11.7167	0.004723						11.7167	0.002905							11.7167	0.004649						11.7167	4.6e-05							11.7167	0.001672						11.7167	0.001612							11.7167	-0.002193
	11.7333	0.004646						11.7333	0.002892							11.7333	0.004378						11.7333	-9.2e-05							11.7333	0.001525						11.7333	0.001613							11.7333	-0.002294
	11.75	0.004826						11.75	0.002881							11.75	0.004077						11.75	-0.000336							11.75	0.001384						11.75	0.001493							11.75	-0.002298
	11.7667	0.004887						11.7667	0.00302							11.7667	0.004066						11.7667	-0.0006							11.7667	0.001543						11.7667	0.001263							11.7667	-0.002341
	11.7833	0.004808						11.7833	0.003069							11.7833	0.004185						11.7833	-0.000414							11.7833	0.001442						11.7833	0.001062							11.7833	-0.002315
	11.8	0.004858						11.8	0.003058							11.8	0.004054						11.8	-0.000238							11.8	0.001231						11.8	0.000962							11.8	-0.002238
	11.8167	0.004789						11.8167	0.002827							11.8167	0.004073						11.8167	-0.000412							11.8167	0.00091						11.8167	0.000832							11.8167	-0.001962
	11.8333	0.00455						11.8333	0.002717							11.8333	0.004032						11.8333	-0.000326							11.8333	0.000629						11.8333	0.000592							11.8333	-0.001575
	11.85	0.004529						11.85	0.002628							11.85	0.003822						11.85	-0.000137							11.85	0.00035						11.85	0.000344							11.85	-0.001211
	11.8667	0.004746						11.8667	0.002382							11.8667	0.003483						11.8667	-0.000231							11.8667	0.000108						11.8667	0.000134							11.8667	-0.00115
	11.8833	0.004533						11.8833	0.002146							11.8833	0.003144						11.8833	-0.000144							11.8833	8.5e-05						11.8833	-6.7e-05							11.8833	-0.00122
	11.9	0.00447						11.9	0.002061							11.9	0.002995						11.9	-0.000188							11.9	-0.000208						11.9	-0.000258							11.9	-0.001279
	11.9167	0.004176						11.9167	0.002045							11.9167	0.002906						11.9167	-0.000572							11.9167	-0.000451						11.9167	-0.000549							11.9167	-0.001259
	11.9333	0.004033						11.9333	0.001859							11.9333	0.002737						11.9333	-0.000326							11.9333	-0.000464						11.9333	-0.00061							11.9333	-0.001408
	11.95	0.00416						11.95	0.001764							11.95	0.002528						11.95	0.00011							11.95	-0.000477						11.95	-0.000561							11.95	-0.001317
	11.9667	0.004546						11.9667	0.001769							11.9667	0.002229						11.9667	0.000488							11.9667	-0.00075						11.9667	-0.000732							11.9667	-0.001148
	11.9833	0.004659						11.9833	0.001799							11.9833	0.001922						11.9833	0.000694							11.9833	-0.000821						11.9833	-0.001073							11.9833	-0.001104
	12	0.004802						12	0.001739							12	0.001615						12	0.000671							12	-0.000993						12	-0.001463							12	-0.001069
	12.0167	0.005064						12.0167	0.00174							12.0167	0.001318						12.0167	0.000708							12.0167	-0.001255						12.0167	-0.001644							12.0167	-0.001075
	12.0333	0.004797						12.0333	0.00166							12.0333	0.001201						12.0333	0.000775							12.0333	-0.001807						12.0333	-0.001755							12.0333	-0.001061
	12.05	0.00467						12.05	0.00154							12.05	0.001125						12.05	0.000891							12.05	-0.001829						12.05	-0.002066							12.05	-0.000867
	12.0667	0.004593						12.0667	0.00147							12.0667	0.001078						12.0667	0.001058							12.0667	-0.001711						12.0667	-0.002217							12.0667	-0.000453
	12.0833	0.004885						12.0833	0.00149							12.0833	0.001191						12.0833	0.001285							12.0833	-0.001773						12.0833	-0.002047							12.0833	-0.000399
	12.1	0.004984						12.1	0.001366							12.1	0.001176						12.1	0.001542							12.1	-0.001869						12.1	-0.001984							12.1	-0.000701
	12.1167	0.004693						12.1167	0.001232							12.1167	0.000992						12.1167	0.00155							12.1167	-0.001955						12.1167	-0.002082							12.1167	-0.000813
	12.1333	0.004462						12.1333	0.001088							12.1333	0.000878						12.1333	0.001448							12.1333	-0.002112						12.1333	-0.00203							12.1333	-0.000815
	12.15	0.00492						12.15	0.001154							12.15	0.000814						12.15	0.001465							12.15	-0.001999						12.15	-0.001928							12.15	-0.001027
	12.1667	0.004959						12.1667	0.00124							12.1667	0.000669						12.1667	0.001733							12.1667	-0.001795						12.1667	-0.001696							12.1667	-0.001339
	12.1833	0.004388						12.1833	0.001287							12.1833	0.000495						12.1833	0.001991							12.1833	-0.001472						12.1833	-0.001524							12.1833	-0.001251
	12.2	0.003606						12.2	0.001183							12.2	0.000451						12.2	0.002079							12.2	-0.001218						12.2	-0.001422							12.2	-0.001354
	12.2167	0.002772						12.2167	0.000912							12.2167	0.000369						12.2167	0.002194							12.2167	-0.00107						12.2167	-0.001407							12.2167	-0.001319
	12.2333	0.002266						12.2333	0.000692							12.2333	0.000258						12.2333	0.002142							12.2333	-0.001055						12.2333	-0.001326							12.2333	-0.001046
	12.25	0.001921						12.25	0.000513							12.25	0.000136						12.25	0.00204							12.25	-0.001149						12.25	-0.001105							12.25	-0.000963
	12.2667	0.001435						12.2667	0.000403							12.2667	9.5e-05						12.2667	0.002007							12.2667	-0.001093						12.2667	-0.000943							12.2667	-0.000851
	12.2833	0.00053						12.2833	0.000294							12.2833	2.4e-05						12.2833	0.002025							12.2833	-0.000987						12.2833	-0.000832							12.2833	-0.000448
	12.3	-7.5e-05						12.3	0.000314							12.3	6.3e-05						12.3	0.001893							12.3	-0.001061						12.3	-0.000541							12.3	-9.5e-05
	12.3167	-0.000201						12.3167	0.000354							12.3167	0.000161						12.3167	0.001641							12.3167	-0.001095						12.3167	-0.00015							12.3167	0.000168
	12.3333	-0.000309						12.3333	0.000406							12.3333	0.000282						12.3333	0.001383							12.3333	-0.000863						12.3333	0.000196							12.3333	0.00028
	12.35	-0.000458						12.35	0.000388							12.35	0.000404						12.35	0.001318							12.35	-0.000515						12.35	0.000416							12.35	0.000381
	12.3667	-0.000628						12.3667	0.00032							12.3667	0.000516						12.3667	0.001323							12.3667	-0.000397						12.3667	0.000465							12.3667	0.000251
	12.3833	-0.000857						12.3833	0.000242							12.3833	0.000728						12.3833	0.001268							12.3833	-0.000289						12.3833	0.000564							12.3833	6.2e-05
	12.4	-0.001057						12.4	1.5e-05							12.4	0.00082						12.4	0.001143							12.4	-0.000281						12.4	0.000674							12.4	0.000323
	12.4167	-0.001087						12.4167	-0.000303							12.4167	0.000702						12.4167	0.001248							12.4167	-0.000292						12.4167	0.000783							12.4167	0.000613
	12.4333	-0.001006						12.4333	-0.000571							12.4333	0.000514						12.4333	0.001183							12.4333	-0.000224						12.4333	0.000803							12.4333	0.000534
	12.45	-0.000867						12.45	-0.000819							12.45	0.000477						12.45	0.001029							12.45	4.2e-05						12.45	0.000769							12.45	0.000555
	12.4667	-0.00086						12.4667	-0.000918							12.4667	0.000502						12.4667	0.000817							12.4667	7.3e-05						12.4667	0.000586							12.4667	0.000596
	12.4833	-0.000703						12.4833	-0.001067							12.4833	0.000337						12.4833	0.000485							12.4833	0.000245						12.4833	0.000193							12.4833	0.000647
	12.5	-0.000457						12.5	-0.001286							12.5	0.000272						12.5	0.000163							12.5	0.000296						12.5	-0.00019							12.5	0.000758
	12.5167	-0.00021						12.5167	-0.001415							12.5167	0.000397						12.5167	-0.000159							12.5167	0.000238						12.5167	-0.000393							12.5167	0.000679
	12.5333	7e-06						12.5333	-0.001384							12.5333	0.000543						12.5333	-0.000651							12.5333	0.000239						12.5333	-0.000406							12.5333	0.00074
	12.55	0.000254						12.55	-0.001213							12.55	0.000698						12.55	-0.001073							12.55	0.000481						12.55	-0.000279							12.55	0.000921
	12.5667	0.00032						12.5667	-0.001093							12.5667	0.000823						12.5667	-0.001125							12.5667	0.000681						12.5667	-0.000273							12.5667	0.001023
	12.5833	0.000225						12.5833	-0.000985							12.5833	0.00084						12.5833	-0.001089							12.5833	0.000598						12.5833	-0.00024							12.5833	0.001036
	12.6	0.00026						12.6	-0.000927							12.6	0.000678						12.6	-0.000983							12.6	0.000694						12.6	-0.000396							12.6	0.00107
	12.6167	0.000364						12.6167	-0.00093							12.6167	0.000625						12.6167	-0.000767							12.6167	0.0006						12.6167	-0.000643							12.6167	0.000883
	12.6333	0.000279						12.6333	-0.001032							12.6333	0.000593						12.6333	-0.000681							12.6333	0.000456						12.6333	-0.0008							12.6333	0.000447
	12.65	0.000324						12.65	-0.001185							12.65	0.00054						12.65	-0.000705							12.65	0.000352						12.65	-0.001076							12.65	0.00013
	12.6667	0.000579						12.6667	-0.001167							12.6667	0.000527						12.6667	-0.000729							12.6667	0.000108						12.6667	-0.001363							12.6667	0.000264
	12.6833	0.000683						12.6833	-0.001139							12.6833	0.000565						12.6833	-0.001093							12.6833	1.4e-05						12.6833	-0.00143							12.6833	0.000378
	12.7	0.000668						12.7	-0.001036							12.7	0.000513						12.7	-0.001664							12.7	-1.4e-05						12.7	-0.001259							12.7	0.000545
	12.7167	0.000772						12.7167	-0.000973							12.7167	0.000151						12.7167	-0.001785							12.7167	0.000187						12.7167	-0.000889							12.7167	0.000522
	12.7333	0.000776						12.7333	-0.00066							12.7333	-0.000211						12.7333	-0.002075							12.7333	0.000368						12.7333	-0.00064							12.7333	0.000649
	12.75	0.00068						12.75	-0.000447							12.75	-0.000383						12.75	-0.002296							12.75	0.00044						12.75	-0.000741							12.75	0.000656
	12.7667	0.000525						12.7667	-0.000313							12.7667	-0.000495						12.7667	-0.002417							12.7667	0.000391						12.7667	-0.000842							12.7667	0.000653
	12.7833	0.000359						12.7833	-0.0002							12.7833	-0.000617						12.7833	-0.002358							12.7833	0.000482						12.7833	-0.000593							12.7833	0.00057
	12.8	0.000203						12.8	-0.000147							12.8	-0.000718						12.8	-0.002278							12.8	0.000463						12.8	-0.000444							12.8	0.000407
	12.8167	4.7e-05						12.8167	-4.7e-05							12.8167	-0.000791						12.8167	-0.002456							12.8167	0.000231						12.8167	-0.000164							12.8167	0.000487
	12.8333	2e-06						12.8333	2e-06							12.8333	-0.000864						12.8333	-0.002557							12.8333	-2.2e-05						12.8333	5.2e-05							12.8333	0.000438
	12.85	-0.000104						12.85	-2.9e-05							12.85	-0.000937						12.85	-0.002477							12.85	-0.000306						12.85	4.8e-05							12.85	0.000349
	12.8667	-6e-05						12.8667	-0.000131							12.8667	-0.00124						12.8667	-0.002438							12.8667	-0.00052						12.8667	-6.6e-05							12.8667	0.00027
	12.8833	-0.000165						12.8833	-0.000202							12.8833	-0.001453						12.8833	-0.002728							12.8833	-0.000623						12.8833	-0.00014							12.8833	0.000141
	12.9	-0.000311						12.9	-0.000243							12.9	-0.001436						12.9	-0.003279							12.9	-0.000547						12.9	-0.000124							12.9	1.2e-05
	12.9167	-0.000257						12.9167	-0.000174							12.9167	-0.001439						12.9167	-0.003639							12.9167	-0.00054						12.9167	-3.8e-05							12.9167	0.000203
	12.9333	-0.000592						12.9333	-0.000227							12.9333	-0.001764						12.9333	-0.003866							12.9333	-0.000437						12.9333	-4.7e-05							12.9333	-3.4e-05
	12.95	-0.000557						12.95	-0.000502							12.95	-0.001969						12.95	-0.004007							12.95	-0.000695						12.95	-0.000622							12.95	-0.000129
	12.9667	-0.000722						12.9667	-0.001218							12.9667	-0.001914						12.9667	-0.003948							12.9667	-0.001014						12.9667	-0.001637							12.9667	-7.5e-05
	12.9833	-0.001257						12.9833	-0.001063							12.9833	-0.002169						12.9833	-0.004459							12.9833	-0.001552						12.9833	-0.002042							12.9833	3e-05
	13	-0.001622						13	-0.001068							13	-0.001735						13	-0.0048							13	-0.002441						13	-0.003638							13	0.000385
	13.0167	-0.000418						13.0167	-0.001433							13.0167	-0.0001						13.0167	-0.00257							13.0167	-0.000769						13.0167	-0.003683							13.0167	0.000519
	13.0333	0.001347						13.0333	-0.002558							13.0333	0.000115						13.0333	-0.001281							13.0333	0.000822						13.0333	0.000172							13.0333	-0.000866
	13.05	0.006323						13.05	0.009976							13.05	-0.000961						13.05	0.000974							13.05	0.003852						13.05	0.010705							13.05	-0.032371
	13.0667	0.043328						13.0667	0.056838							13.0667	0.044522						13.0667	0.026644							13.0667	0.048649						13.0667	0.043351							13.0667	-0.112583
	13.0833	0.132714						13.0833	0.163409							13.0833	0.180544						13.0833	0.103184							13.0833	0.158936						13.0833	0.121826							13.0833	-0.246465
	13.1	0.28586						13.1	0.326061							13.1	0.385737						13.1	0.237284							13.1	0.316632						13.1	0.242072							13.1	-0.411377
	13.1167	0.483376						13.1167	0.521702							13.1167	0.61924						13.1167	0.424404							13.1167	0.495009						13.1167	0.388078							13.1167	-0.603449
	13.1333	0.699832						13.1333	0.741224							13.1333	0.850173						13.1333	0.648794							13.1333	0.673316						13.1333	0.539424							13.1333	-0.808112
	13.15	0.926288						13.15	0.971206							13.15	1.06578						13.15	0.873654							13.15	0.843733						13.15	0.68263							13.15	-0.988354
	13.1667	1.13648						13.1667	1.17217							13.1667	1.23003						13.1667	1.07582							13.1667	0.968069						13.1667	0.794626							13.1667	-1.10677
	13.1833	1.29428						13.1833	1.30844							13.1833	1.31358						13.1833	1.21372							13.1833	1.0231						13.1833	0.859955							13.1833	-1.15848
	13.2	1.37816						13.2	1.36441							13.2	1.32199						13.2	1.26953							13.2	1.02351						13.2	0.870054							13.2	-1.15265
	13.2167	1.39117						13.2167	1.35398							13.2167	1.27952						13.2167	1.24808							13.2167	0.975557						13.2167	0.835453							13.2167	-1.10469
	13.2333	1.34617						13.2333	1.2907							13.2333	1.20405						13.2333	1.16828							13.2333	0.90641						13.2333	0.780403							13.2333	-1.02183
	13.25	1.25293						13.25	1.17728							13.25	1.10989						13.25	1.0496							13.25	0.821363						13.25	0.713442							13.25	-0.924893
	13.2667	1.12416						13.2667	1.04028							13.2667	1.00962						13.2667	0.926378							13.2667	0.732995						13.2667	0.640791							13.2667	-0.818542
	13.2833	0.987738						13.2833	0.905009							13.2833	0.906226						13.2833	0.81639							13.2833	0.651808						13.2833	0.57899							13.2833	-0.723502
	13.3	0.858298						13.3	0.791176							13.3	0.809186						13.3	0.730378							13.3	0.579387						13.3	0.524016							13.3	-0.637159
	13.3167	0.752159						13.3167	0.694313							13.3167	0.723547						13.3167	0.663435							13.3167	0.514636						13.3167	0.481391							13.3167	-0.565446
	13.3333	0.666219						13.3333	0.61326							13.3333	0.654037						13.3333	0.611312							13.3333	0.458475						13.3333	0.451305							13.3333	-0.502973
	13.35	0.595879						13.35	0.550937							13.35	0.587857						13.35	0.571609							13.35	0.408624						13.35	0.42613							13.35	-0.45161
	13.3667	0.537659						13.3667	0.501394							13.3667	0.531077						13.3667	0.535916							13.3667	0.367523						13.3667	0.408915							13.3667	-0.403997
	13.3833	0.490269						13.3833	0.456031							13.3833	0.479097						13.3833	0.499023							13.3833	0.328162						13.3833	0.38991							13.3833	-0.359514
	13.4	0.447459						13.4	0.417108							13.4	0.434277						13.4	0.4629							13.4	0.294601						13.4	0.373415							13.4	-0.321552
	13.4167	0.408982						13.4167	0.380063							13.4167	0.395456						13.4167	0.427084							13.4167	0.263588						13.4167	0.358638							13.4167	-0.288247
	13.4333	0.374055						13.4333	0.347369							13.4333	0.361516						13.4333	0.393877							13.4333	0.236674						13.4333	0.343151							13.4333	-0.257922
	13.45	0.343238						13.45	0.316764							13.45	0.326805						13.45	0.367591							13.45	0.212199						13.45	0.316504							13.45	-0.229667
	13.4667	0.315202						13.4667	0.29072							13.4667	0.289834						13.4667	0.339014							13.4667	0.194965						13.4667	0.290536							13.4667	-0.202733
	13.4833	0.287305						13.4833	0.266475							13.4833	0.264624						13.4833	0.307357							13.4833	0.173681						13.4833	0.261809							13.4833	-0.185478
	13.5	0.258978						13.5	0.244431							13.5	0.238573						13.5	0.28163							13.5	0.157947						13.5	0.233722							13.5	-0.170023
	13.5167	0.237531						13.5167	0.222946							13.5167	0.214932						13.5167	0.257284							13.5167	0.141063						13.5167	0.207034							13.5167	-0.152608
	13.5333	0.217107						13.5333	0.202791							13.5333	0.197452						13.5333	0.232446							13.5333	0.127237						13.5333	0.185407							13.5333	-0.136182
	13.55	0.198974						13.55	0.183396							13.55	0.182791						13.55	0.210087							13.55	0.11851						13.55	0.16304							13.55	-0.120756
	13.5667	0.179931						13.5667	0.168221							13.5667	0.16486						13.5667	0.196559							13.5667	0.108103						13.5667	0.147472							13.5667	-0.111559
	13.5833	0.160798						13.5833	0.155526							13.5833	0.151129						13.5833	0.17926							13.5833	0.097106						13.5833	0.133645							13.5833	-0.101943
	13.6	0.145545						13.6	0.14487							13.6	0.135868						13.6	0.163401							13.6	0.087349						13.6	0.120738							13.6	-0.089816
	13.6167	0.135272						13.6167	0.131965							13.6167	0.121537						13.6167	0.147493							13.6167	0.082882						13.6167	0.110201							13.6167	-0.08317
	13.6333	0.125309						13.6333	0.1197							13.6333	0.108606						13.6333	0.132984							13.6333	0.073335						13.6333	0.100774							13.6333	-0.076974
	13.65	0.117618						13.65	0.109074							13.65	0.100145						13.65	0.117816							13.65	0.067358						13.65	0.090157							13.65	-0.072197
	13.6667	0.10541						13.6667	0.101379							13.6667	0.093944						13.6667	0.107027							13.6667	0.060068						13.6667	0.079742							13.6667	-0.067039
	13.6833	0.094861						13.6833	0.096934							13.6833	0.087034						13.6833	0.096208							13.6833	0.053059						13.6833	0.073087							13.6833	-0.061592
	13.7	0.089663						13.7	0.090648							13.7	0.080023						13.7	0.087569							13.7	0.04948						13.7	0.068352							13.7	-0.058274
	13.7167	0.081404						13.7167	0.086053							13.7167	0.073392						13.7167	0.083351							13.7167	0.045731						13.7167	0.063657							13.7167	-0.052837
	13.7333	0.074526						13.7333	0.077517							13.7333	0.065501						13.7333	0.072552							13.7333	0.044332						13.7333	0.058953							13.7333	-0.048659
	13.75	0.065297						13.75	0.070972							13.75	0.060201						13.75	0.063653							13.75	0.042653						13.75	0.053778							13.75	-0.044631
	13.7667	0.0629						13.7667	0.066027							13.7667	0.05531						13.7667	0.059695							13.7667	0.039293						13.7667	0.049063							13.7667	-0.041154
	13.7833	0.056236						13.7833	0.061132							13.7833	0.05142						13.7833	0.056767							13.7833	0.034982						13.7833	0.044353							13.7833	-0.038225
	13.8	0.051983						13.8	0.055177							13.8	0.04788						13.8	0.0509							13.8	0.032151						13.8	0.040902							13.8	-0.035807
	13.8167	0.04621						13.8167	0.049762							13.8167	0.044629						13.8167	0.045213							13.8167	0.02891						13.8167	0.038322							13.8167	-0.033559
	13.8333	0.044046						13.8333	0.045387							13.8333	0.041579						13.8333	0.041736							13.8333	0.027619						13.8333	0.036092							13.8333	-0.031181
	13.85	0.042273						13.85	0.042182							13.85	0.038689						13.85	0.037719							13.85	0.025749						13.85	0.034152							13.85	-0.029282
	13.8667	0.03986						13.8667	0.039487							13.8667	0.036149						13.8667	0.034332							13.8667	0.024408						13.8667	0.032001							13.8667	-0.027114
	13.8833	0.036737						13.8833	0.037032							13.8833	0.034119						13.8833	0.031505							13.8833	0.022777						13.8833	0.029601							13.8833	-0.025376
	13.9	0.032309						13.9	0.034779							13.9	0.032						13.9	0.029011							13.9	0.021454						13.9	0.027227							13.9	-0.023577
	13.9167	0.028241						13.9167	0.032295							13.9167	0.029861						13.9167	0.026658							13.9167	0.020382						13.9167	0.025293							13.9167	-0.022678
	13.9333	0.026644						13.9333	0.029881							13.9333	0.027771						13.9333	0.024064							13.9333	0.0192						13.9333	0.02349							13.9333	-0.0214
	13.95	0.024596						13.95	0.027607							13.95	0.025732						13.95	0.02142							13.95	0.018018						13.95	0.021867							13.95	-0.020231
	13.9667	0.022669						13.9667	0.026014							13.9667	0.023923						13.9667	0.019037							13.9667	0.016915						13.9667	0.020543							13.9667	-0.019513
	13.9833	0.021022						13.9833	0.0243							13.9833	0.022044						13.9833	0.016633							13.9833	0.016083						13.9833	0.01952							13.9833	-0.018794
	14	0.019364						14	0.022586							14	0.020695						14	0.01438							14	0.015371						14	0.018496							14	-0.018045
	14.0167	0.018172						14.0167	0.021284							14.0167	0.019377						14.0167	0.01215							14.0167	0.014378						14.0167	0.017599							14.0167	-0.017277
	14.0333	0.016861						14.0333	0.020142							14.0333	0.018149						14.0333	0.010272							14.0333	0.013485						14.0333	0.016665							14.0333	-0.016548
	14.05	0.01555						14.05	0.01869							14.05	0.016991						14.05	0.009253							14.05	0.012452						14.05	0.01576							14.05	-0.01582
	14.0667	0.013949						14.0667	0.017238							14.0667	0.016064						14.0667	0.008465							14.0667	0.011539						14.0667	0.014876							14.0667	-0.015441
	14.0833	0.012878						14.0833	0.015976							14.0833	0.015306						14.0833	0.007777							14.0833	0.011246						14.0833	0.013822							14.0833	-0.015083
	14.1	0.012077						14.1	0.014764							14.1	0.014208						14.1	0.007008							14.1	0.010743						14.1	0.013048							14.1	-0.014644
	14.1167	0.011126						14.1167	0.013742							14.1167	0.013361						14.1167	0.00654							14.1167	0.01012						14.1167	0.012323							14.1167	-0.014076
	14.1333	0.010069						14.1333	0.012771							14.1333	0.012604						14.1333	0.006156							14.1333	0.009397						14.1333	0.011504							14.1333	-0.013647
	14.15	0.009035						14.15	0.011812							14.15	0.011678						14.15	0.005584							14.15	0.009543						14.15	0.011131							14.15	-0.013089
	14.1667	0.007971						14.1667	0.010882							14.1667	0.010703						14.1667	0.004863							14.1667	0.00954						14.1667	0.010688							14.1667	-0.012741
	14.1833	0.007088						14.1833	0.010213							14.1833	0.009887						14.1833	0.004202							14.1833	0.009016						14.1833	0.010255							14.1833	-0.012513
	14.2	0.006224						14.2	0.009593							14.2	0.009211						14.2	0.003711							14.2	0.009353						14.2	0.009733							14.2	-0.012235
	14.2167	0.0055						14.2167	0.008964							14.2167	0.008745						14.2167	0.003359							14.2167	0.010319						14.2167	0.00938							14.2167	-0.011727
	14.2333	0.004796						14.2333	0.008384							14.2333	0.00853						14.2333	0.003108							14.2333	0.009816						14.2333	0.009027							14.2333	-0.011399
	14.25	0.003765						14.25	0.007806							14.25	0.008305						14.25	0.00289							14.25	0.010713						14.25	0.008587							14.25	-0.011221
	14.2667	0.00309						14.2667	0.007029							14.2667	0.008151						14.2667	0.002927							14.2667	0.010009						14.2667	0.008098							14.2667	-0.010784
	14.2833	0.002774						14.2833	0.006503							14.2833	0.007828						14.2833	0.002755							14.2833	0.008736						14.2833	0.007589							14.2833	-0.010247
	14.3	0.003018						14.3	0.006066							14.3	0.007544						14.3	0.002553							14.3	0.007983						14.3	0.0073							14.3	-0.0096
	14.3167	0.002772						14.3167	0.00565							14.3167	0.007401						14.3167	0.00227							14.3167	0.00716						14.3167	0.00697							14.3167	-0.009093
	14.3333	0.002416						14.3333	0.005273							14.3333	0.007207						14.3333	0.002168							14.3333	0.006996						14.3333	0.006651							14.3333	-0.008536
	14.35	0.0025						14.35	0.004947							14.35	0.006854						14.35	0.001876							14.35	0.006493						14.35	0.006252							14.35	-0.007959
	14.3667	0.002716						14.3667	0.004721							14.3667	0.006491						14.3667	0.001795							14.3667	0.00592						14.3667	0.005883							14.3667	-0.007402
	14.3833	0.002598						14.3833	0.004518							14.3833	0.00615						14.3833	0.001863							14.3833	0.005297						14.3833	0.00567							14.3833	-0.006996
	14.4	0.002481						14.4	0.004355							14.4	0.0059						14.4	0.001641							14.4	0.004454						14.4	0.005457							14.4	-0.00686
	14.4167	0.002504						14.4167	0.004023							14.4167	0.005849						14.4167	0.00175							14.4167	0.004202						14.4167	0.005243							14.4167	-0.006604
	14.4333	0.002566						14.4333	0.00374							14.4333	0.005758						14.4333	0.001578							14.4333	0.004099						14.4333	0.00464							14.4333	-0.006418
	14.45	0.002589						14.45	0.003627							14.45	0.005557						14.45	0.001326							14.45	0.003826						14.45	0.004006							14.45	-0.006253
	14.4667	0.002702						14.4667	0.003464							14.4667	0.005427						14.4667	0.001175							14.4667	0.003684						14.4667	0.003363							14.4667	-0.006087
	14.4833	0.002894						14.4833	0.003222							14.4833	0.005416						14.4833	0.001093							14.4833	0.003141						14.4833	0.0029							14.4833	-0.005801
	14.5	0.002976						14.5	0.003053							14.5	0.005478						14.5	0.001133							14.5	0.002919						14.5	0.002499							14.5	-0.005507
	14.5167	0.002788						14.5167	0.002975							14.5167	0.005221						14.5167	0.001223							14.5167	0.002848						14.5167	0.002132							14.5167	-0.004973
	14.5333	0.002579						14.5333	0.003056							14.5333	0.004943						14.5333	0.001424							14.5333	0.002566						14.5333	0.001834							14.5333	-0.004589
	14.55	0.002521						14.55	0.003108							14.55	0.004496						14.55	0.001535							14.55	0.001925						14.55	0.001406							14.55	-0.004625
	14.5667	0.002803						14.5667	0.003089							14.5667	0.003949						14.5667	0.001475							14.5667	0.001853						14.5667	0.001049							14.5667	-0.00454
	14.5833	0.002815						14.5833	0.002961							14.5833	0.003731						14.5833	0.001306							14.5833	0.001611						14.5833	0.000511							14.5833	-0.004246
	14.6	0.002687						14.6	0.002952							14.6	0.003664						14.6	0.001146							14.6	0.00129						14.6	0.000134							14.6	-0.004032
	14.6167	0.002566						14.6167	0.002928							14.6167	0.003469						14.6167	0.000957							14.6167	0.001409						14.6167	0.000193							14.6167	-0.00378
	14.6333	0.002338						14.6333	0.002904							14.6333	0.003205						14.6333	0.00093							14.6333	0.001209						14.6333	0.000696							14.6333	-0.003658
	14.65	0.00215						14.65	0.002841							14.65	0.002781						14.65	0.000974							14.65	0.001139						14.65	0.00109							14.65	-0.003556
	14.6667	0.001882						14.6667	0.002837							14.6667	0.002627						14.6667	0.001128							14.6667	0.000779						14.6667	0.001133							14.6667	-0.003504
	14.6833	0.001934						14.6833	0.002854							14.6833	0.002623						14.6833	0.001131							14.6833	0.000429						14.6833	0.000857							14.6833	-0.003462
	14.7	0.001875						14.7	0.002911							14.7	0.002569						14.7	0.000935							14.7	0.000229						14.7	0.00055							14.7	-0.00318
	14.7167	0.001767						14.7167	0.002777							14.7167	0.002546						14.7167	0.000818							14.7167	0.000299						14.7167	0.000104							14.7167	-0.002968
	14.7333	0.001585						14.7333	0.002617							14.7333	0.002414						14.7333	0.000639							14.7333	0.00031						14.7333	-0.000401							14.7333	-0.002768
	14.75	0.001527						14.75	0.002729							14.75	0.002144						14.75	0.000675							14.75	0.000412						14.75	-0.000803							14.75	-0.002648
	14.7667	0.001379						14.7667	0.002751							14.7667	0.001954						14.7667	0.000762							14.7667	0.000474						14.7667	-0.000685							14.7667	-0.002369
	14.7833	0.001292						14.7833	0.002513							14.7833	0.001895						14.7833	0.000748							14.7833	0.000976						14.7833	-0.000427							14.7833	-0.002159
	14.8	0.001264						14.8	0.002436							14.8	0.001825						14.8	0.000744							14.8	0.001178						14.8	-9.9e-05							14.8	-0.00194
	14.8167	0.001136						14.8167	0.002538							14.8167	0.001745						14.8167	0.00075							14.8167	0.00106						14.8167	0.000149							14.8167	-0.001761
	14.8333	0.001019						14.8333	0.00262							14.8333	0.001765						14.8333	0.000777							14.8333	0.000962						14.8333	0.000467							14.8333	-0.001671
	14.85	0.000975						14.85	0.002514							14.85	0.001867						14.85	0.000557							14.85	0.000965						14.85	0.000495							14.85	-0.001653
	14.8667	0.000947						14.8667	0.002283							14.8667	0.001962						14.8667	0.000694							14.8667	0.001109						14.8667	0.00049							14.8667	-0.001426
	14.8833	0.0007						14.8833	0.002091							14.8833	0.002156						14.8833	0.000802							14.8833	0.000934						14.8833	0.000386							14.8833	-0.00104
	14.9	0.000533						14.9	0.00206							14.9	0.002351						14.9	0.00075							14.9	0.000988						14.9	0.000241							14.9	-0.000873
	14.9167	0.000505						14.9167	0.002198							14.9167	0.002246						14.9167	0.000737							14.9167	0.001413						14.9167	-9.3e-05							14.9167	-0.000997
	14.9333	0.000448						14.9333	0.002246							14.9333	0.001971						14.9333	0.000705							14.9333	0.001717						14.9333	-0.000567							14.9333	-0.001031
	14.95	0.00047						14.95	0.002005							14.95	0.001875						14.95	0.000712							14.95	0.001572						14.95	-0.000952							14.95	-0.001194
	14.9667	0.000514						14.9667	0.001794							14.9667	0.001821						14.9667	0.000721							14.9667	0.001546						14.9667	-0.001406							14.9667	-0.001168
	14.9833	0.000466						14.9833	0.001529							14.9833	0.00186						14.9833	0.000648							14.9833	0.001714						14.9833	-0.00187							14.9833	-0.001125
	15	0.000347						15	0.001254							15	0.00175						15	0.000515							15	0.001771						15	-0.002243							15	-0.000992
	15.0167	0.000278						15.0167	0.001329							15.0167	0.00161						15.0167	0.000322							15.0167	0.001559						15.0167	-0.002277							15.0167	-0.000799
	15.0333	0.00045						15.0333	0.001314							15.0333	0.001479						15.0333	0.000299							15.0333	0.001356						15.0333	-0.002271							15.0333	-0.000766
	15.05	0.000451						15.05	0.001269							15.05	0.001389						15.05	0.000426							15.05	0.001154						15.05	-0.002184							15.05	-0.000513
	15.0667	0.000552						15.0667	0.001204							15.0667	0.001348						15.0667	0.000643							15.0667	0.000851						15.0667	-0.001968							15.0667	-0.00031
	15.0833	0.000624						15.0833	0.000908							15.0833	0.001248						15.0833	0.00059							15.0833	0.000599						15.0833	-0.001681							15.0833	-0.000417
	15.1	0.000591						15.1	0.000738							15.1	0.001173						15.1	0.000454							15.1	0.000369						15.1	-0.001526							15.1	-0.000547
	15.1167	0.000508						15.1167	0.000808							15.1167	0.001077						15.1167	0.000448							15.1167	0.00024						15.1167	-0.001434							15.1167	-0.000558
	15.1333	0.000336						15.1333	0.000568							15.1333	0.000892						15.1333	0.000281							15.1333	0.000331						15.1333	-0.001481							15.1333	-0.000558
	15.15	0.000163						15.15	0.000218							15.15	0.000827						15.15	0.000195							15.15	0.000492						15.15	-0.001518							15.15	-0.000779
	15.1667	0.000171						15.1667	1.8e-05							15.1667	0.000752						15.1667	0.000169							15.1667	0.000773						15.1667	-0.001435							15.1667	-0.00096
	15.1833	-0.000102						15.1833	-2e-06							15.1833	0.000646						15.1833	0.000143							15.1833	0.000764						15.1833	-0.001503							15.1833	-0.00079
	15.2	-0.000334						15.2	-0.000202							15.2	0.000561						15.2	0.000117							15.2	0.000755						15.2	-0.00139							15.2	-0.000861
	15.2167	-0.000395						15.2167	-0.000449							15.2167	0.000439						15.2167	4.3e-05							15.2167	0.000699						15.2167	-0.001327							15.2167	-0.000924
	15.2333	-0.000454						15.2333	-0.000727							15.2333	0.000368						15.2333	-0.000339							15.2333	0.000523						15.2333	-0.001159							15.2333	-0.000889
	15.25	-0.000583						15.25	-0.000754							15.25	0.000447						15.25	-0.000702							15.25	0.000738						15.25	-0.000921							15.25	-0.000633
	15.2667	-0.000683						15.2667	-0.000931							15.2667	0.000397						15.2667	-0.000874							15.2667	0.000703						15.2667	-0.000703							15.2667	-0.000447
	15.2833	-0.000932						15.2833	-0.000938							15.2833	0.000286						15.2833	-0.000846							15.2833	0.000568						15.2833	-0.000615							15.2833	-0.000292
	15.3	-0.000472						15.3	-0.000915							15.3	0.000325						15.3	-0.000769							15.3	0.000422						15.3	-0.000407							15.3	-0.000226
	15.3167	-0.000421						15.3167	-0.000642							15.3167	0.000334						15.3167	-0.000761							15.3167	0.000517						15.3167	-0.000149							15.3167	-0.00023
	15.3333	-0.000171						15.3333	-0.000469							15.3333	0.000265						15.3333	-0.000803							15.3333	0.000564						15.3333	4.3e-05							15.3333	-0.000376
	15.35	-0.00036						15.35	-0.000655							15.35	0.000157						15.35	-0.001164							15.35	0.000562						15.35	-8.3e-05							15.35	-0.000453
	15.3667	-0.000639						15.3667	-0.000842							15.3667	0.000319						15.3667	-0.001036							15.3667	0.00084						15.3667	-0.000188							15.3667	-0.00049
	15.3833	-0.000568						15.3833	-0.000808							15.3833	0.00034						15.3833	-0.000687							15.3833	0.000849						15.3833	-0.000194							15.3833	-0.000527
	15.4	-0.000298						15.4	-0.000745							15.4	0.000292						15.4	-0.000519							15.4	0.000787						15.4	-0.00023							15.4	-0.000554
	15.4167	-0.000557						15.4167	-0.000691							15.4167	0.000244						15.4167	-0.00047							15.4167	0.001045						15.4167	-0.000195							15.4167	-0.000411
	15.4333	-0.000626						15.4333	-0.000628							15.4333	0.000266						15.4333	-0.000312							15.4333	0.000804						15.4333	-0.000191							15.4333	-0.000218
	15.45	-0.000546						15.45	-0.000394							15.45	0.000269						15.45	-0.000293							15.45	0.000773						15.45	-0.000219							15.45	-0.000265
	15.4667	-5.7e-05						15.4667	-0.000251							15.4667	0.000341						15.4667	-0.000236							15.4667	0.000683						15.4667	-0.000156							15.4667	-0.000333
	15.4833	0.000272						15.4833	-0.000258							15.4833	0.000314						15.4833	-0.000299							15.4833	0.000794						15.4833	-4.4e-05							15.4833	-1.1e-05
	15.5	0.000281						15.5	-0.000345							15.5	0.000127						15.5	-0.000401							15.5	0.000964						15.5	9e-06							15.5	0.000211
	15.5167	9e-05						15.5167	-0.000302							15.5167	6e-05						15.5167	-0.000564							15.5167	0.000475						15.5167	-8e-06							15.5167	-1.7e-05
	15.5333	-2.1e-05						15.5333	-0.000239							15.5333	0.000132						15.5333	-0.000467							15.5333	0.000535						15.5333	0.000195							15.5333	-0.000165
	15.55	-0.000142						15.55	-0.000156							15.55	9.5e-05						15.55	-0.000139							15.55	0.000446						15.55	0.000517							15.55	-1.3e-05
	15.5667	0.000367						15.5667	-5.3e-05							15.5667	-2.2e-05						15.5667	5.8e-05							15.5667	0.000316						15.5667	0.00077							15.5667	0.000179
	15.5833	0.000602						15.5833	-9.1e-05							15.5833	-0.000151						15.5833	0.000232							15.5833	0.000276						15.5833	0.000963							15.5833	0.000272
	15.6	0.000538						15.6	8.1e-05							15.6	-3e-05						15.6	0.000397							15.6	0.000316						15.6	0.001047							15.6	0.000275
	15.6167	0.000493						15.6167	0.000143							15.6167	0.000122						15.6167	0.000461							15.6167	0.000326						15.6167	0.00128							15.6167	0.000267
	15.6333	0.000419						15.6333	-7.5e-05							15.6333	3e-06						15.6333	0.000555							15.6333	0.000375						15.6333	0.001444							15.6333	0.00032
	15.65	0.000245						15.65	-0.000284							15.65	-0.000206						15.65	0.00053							15.65	0.000245						15.65	0.001407							15.65	0.000423
	15.6667	6e-05						15.6667	-0.000522							15.6667	-0.000244						15.6667	0.000394							15.6667	4.5e-05						15.6667	0.00136							15.6667	0.000406
	15.6833	-0.000234						15.6833	-0.00054							15.6833	-9.3e-05						15.6833	0.000249							15.6833	-0.000195						15.6833	0.001404							15.6833	0.000409
	15.7	-0.000434						15.7	-0.00047							15.7	-0.000195						15.7	6.9e-05							15.7	-0.000499						15.7	0.00139							15.7	0.000424
	15.7167	-0.000324						15.7167	-0.00048							15.7167	-0.000218						15.7167	-0.000141							15.7167	-0.000753						15.7167	0.001205							15.7167	0.000499
	15.7333	-0.000153						15.7333	-0.000609							15.7333	-0.00043						15.7333	-0.000121							15.7333	-0.000898						15.7333	0.00096							15.7333	0.000594
	15.75	-0.000193						15.75	-0.000499							15.75	-0.000563						15.75	-0.000192							15.75	-0.000872						15.75	0.000584							15.75	0.00067
	15.7667	-0.000223						15.7667	-0.000539							15.7667	-0.000655						15.7667	-0.000482							15.7667	-0.000916						15.7667	0.000249							15.7667	0.000595
	15.7833	-0.000293						15.7833	-0.000579							15.7833	-0.000697						15.7833	-0.000732							15.7833	-0.001071						15.7833	-4.6e-05							15.7833	0.00058
	15.8	-0.000452						15.8	-0.000339							15.8	-0.00092						15.8	-0.000872							15.8	-0.001295						15.8	-0.000351							15.8	0.000716
	15.8167	-0.000638						15.8167	-0.00013							15.8167	-0.001127						15.8167	-0.001047							15.8167	-0.001385						15.8167	-0.000593							15.8167	0.000484
	15.8333	-0.000985						15.8333	4.9e-05							15.8333	-0.001165						15.8333	-0.001163							15.8333	-0.001486						15.8333	-0.000528							15.8333	0.000503
	15.85	-0.001172						15.85	4.7e-05							15.85	-0.001263						15.85	-0.00112							15.85	-0.001558						15.85	-0.000643							15.85	0.000752
	15.8667	-0.001149						15.8667	0.000106							15.8667	-0.001331						15.8667	-0.001256							15.8667	-0.001719						15.8667	-0.001008							15.8667	0.000881
	15.8833	-0.001276						15.8833	0.000134							15.8833	-0.001239						15.8833	-0.001443							15.8833	-0.001751						15.8833	-0.001693							15.8833	0.00063
	15.9	-0.001413						15.9	-5.8e-05							15.9	-0.001468						15.9	-0.001739							15.9	-0.001802						15.9	-0.002328							15.9	0.000579
	15.9167	-0.00134						15.9167	0.000251							15.9167	-0.001476						15.9167	-0.002256							15.9167	-0.001744						15.9167	-0.003023							15.9167	0.000648
	15.9333	-0.001061						15.9333	0.000419							15.9333	-0.001828						15.9333	-0.002556							15.9333	-0.0017						15.9333	-0.003212							15.9333	0.000739
	15.95	-0.001326						15.95	0.000456							15.95	-0.002352						15.95	-0.00262							15.95	-0.001469						15.95	-0.002827							15.95	0.000582
	15.9667	-0.001471						15.9667	0.000902							15.9667	-0.002177						15.9667	-0.003064							15.9667	-0.001669						15.9667	-0.002043							15.9667	0.000285
	15.9833	-0.001056						15.9833	0.001429							15.9833	-0.002322						15.9833	-0.002918							15.9833	-0.001128						15.9833	-0.000828							15.9833	0.000208
	16	-0.000921						16	0.000846							16	-0.001737						16	-0.002032							16	-0.000407						16	0.000526							16	0.000361
	16.0167	0.000844						16.0167	-0.000827							16.0167	-0.002061						16.0167	-0.000585							16.0167	0.001453						16.0167	0.000171							16.0167	0.001484
	16.0333	0.002638						16.0333	-0.00038							16.0333	-0.001466						16.0333	-0.000129							16.0333	0.002064						16.0333	0.002226							16.0333	0.000737
	16.05	0.005151						16.05	0.004217							16.05	-0.000393						16.05	0.005934							16.05	6.2e-05						16.05	0.006329							16.05	-0.031078
	16.0667	0.031208						16.0667	0.039762							16.0667	0.033076						16.0667	0.031424							16.0667	0.019826						16.0667	0.031305							16.0667	-0.105751
	16.0833	0.106555						16.0833	0.126058							16.0833	0.150915						16.0833	0.104263							16.0833	0.102929						16.0833	0.097682							16.0833	-0.227104
	16.1	0.242003						16.1	0.261424							16.1	0.332034						16.1	0.229982							16.1	0.234303						16.1	0.205028							16.1	-0.381618
	16.1167	0.41421						16.1167	0.432909							16.1167	0.544433						16.1167	0.403591							16.1167	0.392177						16.1167	0.334585							16.1167	-0.555761
	16.1333	0.606677						16.1333	0.626365							16.1333	0.752383						16.1333	0.60797							16.1333	0.55294						16.1333	0.469941							16.1333	-0.744264
	16.15	0.815274						16.15	0.83885							16.15	0.950642						16.15	0.81697							16.15	0.712614						16.15	0.601288							16.15	-0.904277
	16.1667	1.01468						16.1667	1.02954							16.1667	1.10671						16.1667	0.997408							16.1667	0.845817						16.1667	0.710184							16.1667	-1.00855
	16.1833	1.1642						16.1833	1.16374							16.1833	1.19317						16.1833	1.12152							16.1833	0.919196						16.1833	0.773575							16.1833	-1.05749
	16.2	1.24682						16.2	1.2302							16.2	1.21362						16.2	1.17034							16.2	0.939794						16.2	0.795816							16.2	-1.05412
	16.2167	1.2679						16.2167	1.24067							16.2167	1.1842						16.2167	1.14704							16.2167	0.912893						16.2167	0.777917							16.2167	-1.01052
	16.2333	1.23235						16.2333	1.19549							16.2333	1.12348						16.2333	1.06804							16.2333	0.859311						16.2333	0.727458							16.2333	-0.937519
	16.25	1.15549						16.25	1.10561							16.25	1.04605						16.25	0.964481							16.25	0.789369						16.25	0.667649							16.25	-0.844688
	16.2667	1.04156						16.2667	0.985201							16.2667	0.958063						16.2667	0.856064							16.2667	0.711418						16.2667	0.60344							16.2667	-0.751368
	16.2833	0.918373						16.2833	0.859155							16.2833	0.869127						16.2833	0.758097							16.2833	0.640626						16.2833	0.540311							16.2833	-0.665998
	16.3	0.801448						16.3	0.746849							16.3	0.783056						16.3	0.680624							16.3	0.575121						16.3	0.49109							16.3	-0.587305
	16.3167	0.703902						16.3167	0.652042							16.3167	0.708385						16.3167	0.620491							16.3167	0.514186						16.3167	0.449748							16.3167	-0.519951
	16.3333	0.623326						16.3333	0.578845							16.3333	0.634814						16.3333	0.573147							16.3333	0.459641						16.3333	0.416616							16.3333	-0.462568
	16.35	0.55622						16.35	0.519838							16.35	0.572184						16.35	0.533494							16.35	0.406635						16.35	0.394854							16.35	-0.412565
	16.3667	0.503224						16.3667	0.471821							16.3667	0.517413						16.3667	0.501781							16.3667	0.36461						16.3667	0.374322							16.3667	-0.372871
	16.3833	0.459729						16.3833	0.427234							16.3833	0.470982						16.3833	0.467668							16.3833	0.328045						16.3833	0.356731							16.3833	-0.336548
	16.4	0.420993						16.4	0.390127							16.4	0.428321						16.4	0.434345							16.4	0.294919						16.4	0.342639							16.4	-0.299385
	16.4167	0.382363						16.4167	0.355909							16.4167	0.388158						16.4167	0.400087							16.4167	0.263952						16.4167	0.327697							16.4167	-0.267869
	16.4333	0.352731						16.4333	0.327161							16.4333	0.353813						16.4333	0.368359							16.4333	0.235775						16.4333	0.313545							16.4333	-0.237033
	16.45	0.32426						16.45	0.301972							16.45	0.321688						16.45	0.34439							16.45	0.213357						16.45	0.295443							16.45	-0.214297
	16.4667	0.298748						16.4667	0.275774							16.4667	0.293004						16.4667	0.315631							16.4667	0.1918						16.4667	0.276301							16.4667	-0.192101
	16.4833	0.273037						16.4833	0.256126							16.4833	0.267599						16.4833	0.290633							16.4833	0.170222						16.4833	0.257089							16.4833	-0.172885
	16.5	0.246196						16.5	0.234658							16.5	0.244154						16.5	0.267014							16.5	0.153395						16.5	0.232687							16.5	-0.157459
	16.5167	0.224914						16.5167	0.21244							16.5167	0.21942						16.5167	0.244225							16.5167	0.140347						16.5167	0.205806							16.5167	-0.142983
	16.5333	0.20582						16.5333	0.193291							16.5333	0.198504						16.5333	0.222274							16.5333	0.127499						16.5333	0.183535							16.5333	-0.126795
	16.55	0.187594						16.55	0.178002							16.55	0.177796						16.55	0.205381							16.55	0.116951						16.55	0.162545							16.55	-0.118067
	16.5667	0.170818						16.5667	0.160553							16.5667	0.166118						16.5667	0.185877							16.5667	0.104643						16.5667	0.145136							16.5667	-0.105269
	16.5833	0.156841						16.5833	0.148673							16.5833	0.14987						16.5833	0.167324							16.5833	0.095025						16.5833	0.127047							16.5833	-0.09719
	16.6	0.143495						16.6	0.138834							16.6	0.135173						16.6	0.15325							16.6	0.084606						16.6	0.110848							16.6	-0.087722
	16.6167	0.134049						16.6167	0.125055							16.6167	0.121835						16.6167	0.140377							16.6167	0.077928						16.6167	0.095738							16.6167	-0.076203
	16.6333	0.119393						16.6333	0.114646							16.6333	0.111907						16.6333	0.127573							16.6333	0.07196						16.6333	0.084929							16.6333	-0.071315
	16.65	0.109285						16.65	0.105666							16.65	0.102089						16.65	0.112528							16.65	0.064172						16.65	0.074591							16.65	-0.064546
	16.6667	0.100124						16.6667	0.098876							16.6667	0.093579						16.6667	0.10138							16.6667	0.059504						16.6667	0.067157							16.6667	-0.057645
	16.6833	0.092294						16.6833	0.092035							16.6833	0.084769						16.6833	0.092202							16.6833	0.054617						16.6833	0.061613							16.6833	-0.054275
	16.7	0.085444						16.7	0.084335							16.7	0.077409						16.7	0.086275							16.7	0.05244						16.7	0.056309							16.7	-0.052464
	16.7167	0.077063						16.7167	0.076325							16.7167	0.071599						16.7167	0.080297							16.7167	0.049492						16.7167	0.051285							16.7167	-0.049134
	16.7333	0.070123						16.7333	0.072894							16.7333	0.066239						16.7333	0.072049							16.7333	0.044015						16.7333	0.047281							16.7333	-0.045253
	16.75	0.067482						16.75	0.067304							16.75	0.060759						16.75	0.068291							16.75	0.036677						16.75	0.043907							16.75	-0.041993
	16.7667	0.061401						16.7667	0.062264							16.7667	0.056529						16.7667	0.058573							16.7667	0.03521						16.7667	0.041373							16.7667	-0.039142
	16.7833	0.058557						16.7833	0.058323							16.7833	0.052787						16.7833	0.053971							16.7833	0.032025						16.7833	0.038567							16.7833	-0.03627
	16.8	0.050574						16.8	0.054041							16.8	0.049276						16.8	0.050129							16.8	0.02855						16.8	0.035451							16.8	-0.033518
	16.8167	0.04789						16.8167	0.04978							16.8167	0.046014						16.8167	0.046298							16.8167	0.026685						16.8167	0.032405							16.8167	-0.031106
	16.8333	0.045326						16.8333	0.045879							16.8333	0.042773						16.8333	0.043806							16.8333	0.01951						16.8333	0.029309							16.8333	-0.029424
	16.85	0.041112						16.85	0.042577							16.85	0.039751						16.85	0.041004							16.85	0.018455						16.85	0.026633							16.85	-0.027251
	16.8667	0.037188						16.8667	0.039866							16.8667	0.036759						16.8667	0.038313							16.8667	0.018149						16.8667	0.024537							16.8667	-0.025759
	16.8833	0.034924						16.8833	0.037215							16.8833	0.034488						16.8833	0.035651							16.8833	0.017074						16.8833	0.022571							16.8833	-0.024367
	16.9	0.032537						16.9	0.034863							16.9	0.032396						16.9	0.033306							16.9	0.015853						16.9	0.020493							16.9	-0.022984
	16.9167	0.030021						16.9167	0.032401							16.9167	0.030363						16.9167	0.030561							16.9167	0.014802						16.9167	0.018798							16.9167	-0.0214
	16.9333	0.027504						16.9333	0.029649							16.9333	0.028471						16.9333	0.028096							16.9333	0.01415						16.9333	0.017623							16.9333	-0.019817
	16.95	0.025147						16.95	0.027376							16.95	0.026829						16.95	0.024072							16.95	0.013349						16.95	0.016438							16.95	-0.018753
	16.9667	0.023161						16.9667	0.025954							16.9667	0.025196						16.9667	0.017067							16.9667	0.012458						16.9667	0.015332							16.9667	-0.01756
	16.9833	0.021574						16.9833	0.024262							16.9833	0.023654						16.9833	0.014192							16.9833	0.011656						16.9833	0.014187							16.9833	-0.016737
	17	0.020267						17	0.02244							17	0.022131						17	0.013827							17	0.010955						17	0.012892							17	-0.015893
	17.0167	0.019019						17.0167	0.020617							17.0167	0.020329						17.0167	0.01333							17.0167	0.010278						17.0167	0.011654							17.0167	-0.015089
	17.0333	0.01809						17.0333	0.019144							17.0333	0.018807						17.0333	0.011462							17.0333	0.009602						17.0333	0.010473							17.0333	-0.014435
	17.05	0.016872						17.05	0.018111							17.05	0.017454						17.05	0.009915							17.05	0.008856						17.05	0.009781							17.05	-0.01419
	17.0667	0.015503						17.0667	0.016928							17.0667	0.016532						17.0667	0.008937							17.0667	0.00818						17.0667	0.009239							17.0667	-0.013686
	17.0833	0.014144						17.0833	0.015585							17.0833	0.0158						17.0833	0.007599							17.0833	0.007624						17.0833	0.008637							17.0833	-0.012961
	17.1	0.012975						17.1	0.014502							17.1	0.014967						17.1	0.005762							17.1	0.007178						17.1	0.008285							17.1	-0.012337
	17.1167	0.012196						17.1167	0.013569							17.1167	0.013935						17.1167	0.004194							17.1167	0.006852						17.1167	0.008093							17.1167	-0.011882
	17.1333	0.011337						17.1333	0.012736							17.1333	0.012933						17.1333	0.003465							17.1333	0.00641						17.1333	0.007758							17.1333	-0.011368
	17.15	0.010607						17.15	0.012242							17.15	0.012121						17.15	0.002395							17.15	0.006051						17.15	0.007162							17.15	-0.010793
	17.1667	0.009786						17.1667	0.011658							17.1667	0.011399						17.1667	0.001645							17.1667	0.005642						17.1667	0.006786							17.1667	-0.010228
	17.1833	0.008926						17.1833	0.010985							17.1833	0.010658						17.1833	0.001326							17.1833	0.005283						17.1833	0.00633							17.1833	-0.009913
	17.2	0.008406						17.2	0.010431							17.2	0.010096						17.2	0.000976							17.2	0.004784						17.2	0.005884							17.2	-0.009828
	17.2167	0.008036						17.2167	0.009887							17.2167	0.009424						17.2167	0.000416							17.2167	0.004405						17.2167	0.005629							17.2167	-0.009813
	17.2333	0.007966						17.2333	0.009414							17.2333	0.008553						17.2333	-0.000294							17.2333	0.004176						17.2333	0.005363							17.2333	-0.009678
	17.25	0.007805						17.25	0.00878							17.25	0.007892						17.25	-0.000934							17.25	0.00415						17.25	0.005011							17.25	-0.009452
	17.2667	0.007634						17.2667	0.008215							17.2667	0.007501						17.2667	-0.001466							17.2667	0.004089						17.2667	0.004714							17.2667	-0.009207
	17.2833	0.007474						17.2833	0.007621							17.2833	0.006951						17.2833	-0.001797							17.2833	0.004049						17.2833	0.004407							17.2833	-0.008842
	17.3	0.007253						17.3	0.007226							17.3	0.006481						17.3	-0.002069							17.3	0.003908						17.3	0.00407							17.3	-0.008637
	17.3167	0.006792						17.3167	0.006922							17.3167	0.006151						17.3167	-0.00235							17.3167	0.003768						17.3167	0.003923							17.3167	-0.008421
	17.3333	0.006291						17.3333	0.006637							17.3333	0.006121						17.3333	-0.002392							17.3333	0.003567						17.3333	0.003686							17.3333	-0.008086
	17.35	0.00589						17.35	0.006363							17.35	0.00597						17.35	-0.002304							17.35	0.003386						17.35	0.003379							17.35	-0.007761
	17.3667	0.005759						17.3667	0.006069							17.3667	0.00566						17.3667	-0.002145							17.3667	0.003317						17.3667	0.002892							17.3667	-0.007415
	17.3833	0.005648						17.3833	0.005644							17.3833	0.005272						17.3833	-0.002088							17.3833	0.003236						17.3833	0.002315							17.3833	-0.00708
	17.4	0.005497						17.4	0.005428							17.4	0.004814						17.4	-0.00226							17.4	0.003156						17.4	0.001789							17.4	-0.006795
	17.4167	0.005186						17.4167	0.005323							17.4167	0.004427						17.4167	-0.002303							17.4167	0.002935						17.4167	0.001323							17.4167	-0.00672
	17.4333	0.004925						17.4333	0.005358							17.4333	0.004229						17.4333	-0.002136							17.4333	0.002644						17.4333	0.001067							17.4333	-0.006775
	17.45	0.004824						17.45	0.005413							17.45	0.004031						17.45	-0.002098							17.45	0.002504						17.45	0.000731							17.45	-0.00692
	17.4667	0.004694						17.4667	0.005398							17.4667	0.003883						17.4667	-0.001841							17.4667	0.002433						17.4667	0.000445							17.4667	-0.006724
	17.4833	0.004583						17.4833	0.005203							17.4833	0.003775						17.4833	-0.001604							17.4833	0.002432						17.4833	0.000299							17.4833	-0.006369
	17.5	0.004512						17.5	0.004998							17.5	0.003679						17.5	-0.001427							17.5	0.002542						17.5	0.00019							17.5	-0.006234
	17.5167	0.004452						17.5167	0.004892							17.5167	0.003614						17.5167	-0.00123							17.5167	0.002593						17.5167	6.5e-05							17.5167	-0.0061
	17.5333	0.004142						17.5333	0.004807							17.5333	0.0034						17.5333	-0.000963							17.5333	0.002704						17.5333	0							17.5333	-0.006005
	17.55	0.003912						17.55	0.005021							17.55	0.003195						17.55	-0.000766							17.55	0.002505						17.55	-0.000135							17.55	-0.00594
	17.5667	0.003771						17.5667	0.004975							17.5667	0.00327						17.5667	-0.00071							17.5667	0.002536						17.5667	-0.00035							17.5667	-0.005795
	17.5833	0.003751						17.5833	0.005							17.5833	0.003325						17.5833	-0.000443							17.5833	0.002396						17.5833	-0.000516							17.5833	-0.005841
	17.6	0.003541						17.6	0.004934							17.6	0.00323						17.6	1.4e-05							17.6	0.002067						17.6	-0.000661							17.6	-0.005806
	17.6167	0.003202						17.6167	0.004638							17.6167	0.003267						17.6167	0.000331							17.6167	0.001797						17.6167	-0.000604							17.6167	-0.005602
	17.6333	0.002973						17.6333	0.004302							17.6333	0.003306						17.6333	0.000638							17.6333	0.00156						17.6333	-0.000519							17.6333	-0.005428
	17.65	0.002824						17.65	0.004036							17.65	0.003215						17.65	0.000785							17.65	0.001273						17.65	-0.000465							17.65	-0.005414
	17.6667	0.002645						17.6667	0.00371							17.6667	0.002834						17.6667	0.000972							17.6667	0.001066						17.6667	-0.0004							17.6667	-0.00526
	17.6833	0.002416						17.6833	0.003504							17.6833	0.002622						17.6833	0.001069							17.6833	0.00089						17.6833	-0.000405							17.6833	-0.004976
	17.7	0.002217						17.7	0.003548							17.7	0.002451						17.7	0.001056							17.7	0.000673						17.7	-0.0002							17.7	-0.004832
	17.7167	0.001968						17.7167	0.003472							17.7167	0.00231						17.7167	0.001113							17.7167	0.000736						17.7167	8.4e-05							17.7167	-0.004698
	17.7333	0.00185						17.7333	0.003236							17.7333	0.002321						17.7333	0.00144							17.7333	0.000745						17.7333	0.000347							17.7333	-0.004495
	17.75	0.001844						17.75	0.002929							17.75	0.002354						17.75	0.001528							17.75	0.000669						17.75	0.000491							17.75	-0.004282
	17.7667	0.001507						17.7667	0.002433							17.7667	0.002358						17.7667	0.001506							17.7667	0.000473						17.7667	0.000565							17.7667	-0.003889
	17.7833	0.00142						17.7833	0.002216							17.7833	0.002441						17.7833	0.001544							17.7833	0.000668						17.7833	0.000749							17.7833	-0.003346
	17.8	0.001163						17.8	0.00226							17.8	0.002504						17.8	0.001322							17.8	0.000772						17.8	0.000963							17.8	-0.003164
	17.8167	0.000776						17.8167	0.002053							17.8167	0.002497						17.8167	0.00116							17.8167	0.000616						17.8167	0.001187							17.8167	-0.003171
	17.8333	0.000699						17.8333	0.001837							17.8333	0.002341						17.8333	0.001028							17.8333	0.000441						17.8333	0.001211							17.8333	-0.003008
	17.85	0.000603						17.85	0.0018							17.85	0.002126						17.85	0.000926							17.85	0.000208						17.85	0.001259							17.85	-0.002796
	17.8667	0.000409						17.8667	0.001644							17.8667	0.002104						17.8667	0.000995							17.8667	-0.00011						17.8667	0.001191							17.8667	-0.002394
	17.8833	0.000245						17.8833	0.001217							17.8833	0.002273						17.8833	0.000863							17.8833	-0.000187						17.8833	0.001094							17.8833	-0.002103
	17.9	-0.000129						17.9	0.00081							17.9	0.002071						17.9	0.000791							17.9	0.000185						17.9	0.001116							17.9	-0.001802
	17.9167	-0.000293						17.9167	0.000443							17.9167	0.00168						17.9167	0.00058							17.9167	0.000308						17.9167	0.001099							17.9167	-0.00147
	17.9333	-0.000397						17.9333	0.000306							17.9333	0.001408						17.9333	0.000398							17.9333	0.000471						17.9333	0.001241							17.9333	-0.001309
	17.95	-0.000491						17.95	0.00051							17.95	0.001037						17.95	8.7e-05							17.95	0.000703						17.95	0.001334							17.95	-0.001038
	17.9667	-0.000425						17.9667	0.000753							17.9667	0.000796						17.9667	-8.5e-05							17.9667	0.000367						17.9667	0.001506							17.9667	-0.000787
	17.9833	-0.000305						17.9833	0.000876							17.9833	0.000781						17.9833	-0.000388							17.9833	0.000204						17.9833	0.001674							17.9833	-0.000757
	18	-0.000246						18	0.000909							18	0.000935						18	-0.00044							18	4.2e-05						18	0.001772							18	-0.000768
	18.0167	-0.000267						18.0167	0.000962							18.0167	0.001						18.0167	-0.000333							18.0167	-3.1e-05						18.0167	0.00185							18.0167	-0.000769
	18.0333	7.2e-05						18.0333	0.000945							18.0333	0.001164						18.0333	-0.000475							18.0333	-0.000133						18.0333	0.001778							18.0333	-0.000749
	18.05	0.000502						18.05	0.001157							18.05	0.001169						18.05	-0.000858							18.05	-0.000266						18.05	0.001586							18.05	-0.00074
	18.0667	0.000751						18.0667	0.00086							18.0667	0.000943						18.0667	-0.00101							18.0667	-0.000698						18.0667	0.001494							18.0667	-0.00071
	18.0833	0.00084						18.0833	0.000523							18.0833	0.000748						18.0833	-0.001163							18.0833	-0.001051						18.0833	0.001442							18.0833	-0.000641
	18.1	0.000794						18.1	0.000126							18.1	0.000628						18.1	-0.001267							18.1	-0.001032						18.1	0.001357							18.1	-0.000813
	18.1167	0.000917						18.1167	-0.000101							18.1167	0.000479						18.1167	-0.001342							18.1167	-0.000803						18.1167	0.001365							18.1167	-0.000905
	18.1333	0.001231						18.1333	-0.000158							18.1333	0.00031						18.1333	-0.001447							18.1333	-0.000595						18.1333	0.001283							18.1333	-0.000888
	18.15	0.001194						18.15	-0.000146							18.15	0.000271						18.15	-0.001522							18.15	-0.000476						18.15	0.00102							18.15	-0.00091
	18.1667	0.001357						18.1667	-0.000163							18.1667	0.000432						18.1667	-0.001376							18.1667	-0.000537						18.1667	0.000888							18.1667	-0.000752
	18.1833	0.001331						18.1833	-0.00017							18.1833	0.000592						18.1833	-0.001451							18.1833	-0.000598						18.1833	0.000865							18.1833	-0.000535
	18.2	0.001364						18.2	-0.000148							18.2	0.000513						18.2	-0.001536							18.2	-0.00079						18.2	0.000813							18.2	-0.000517
	18.2167	0.001561						18.2167	-5e-06							18.2167	0.000338						18.2167	-0.001393							18.2167	-0.000762						18.2167	0.000551							18.2167	-0.00037
	18.2333	0.001559						18.2333	0.000118							18.2333	0.000425						18.2333	-0.00124							18.2333	-0.000685						18.2333	0.0005							18.2333	-0.000283
	18.25	0.001616						18.25	0.00029							18.25	0.000522						18.25	-0.001158							18.25	-0.000708						18.25	0.000588							18.25	-0.000267
	18.2667	0.001524						18.2667	0.000243							18.2667	0.000638						18.2667	-0.000975							18.2667	-0.000651						18.2667	0.000547							18.2667	-0.00025
	18.2833	0.001492						18.2833	0.000146							18.2833	0.000785						18.2833	-0.000853							18.2833	-0.000583						18.2833	0.000356							18.2833	-0.000313
	18.3	0.0014						18.3	8e-06							18.3	0.000731						18.3	-0.00069							18.3	-0.000476						18.3	0.000254							18.3	-0.000266
	18.3167	0.001208						18.3167	-3.9e-05							18.3167	0.000708						18.3167	-0.000828							18.3167	-0.000329						18.3167	2.3e-05							18.3167	-0.00012
	18.3333	0.001017						18.3333	-5.7e-05							18.3333	0.000797						18.3333	-0.000816							18.3333	-0.000224						18.3333	-0.000202							18.3333	2.7e-05
	18.35	0.000557						18.35	-0.000334							18.35	0.000658						18.35	-0.000785							18.35	0.00014						18.35	-0.000362							18.35	0.000145
	18.3667	4.8e-05						18.3667	-0.000521							18.3667	0.000489						18.3667	-0.000725							18.3667	0.000315						18.3667	-0.000643							18.3667	8.2e-05
	18.3833	-0.000342						18.3833	-0.000429							18.3833	0.00019						18.3833	-0.000714							18.3833	0.000439						18.3833	-0.000843							18.3833	-5e-05
	18.4	-0.000541						18.4	-0.000226							18.4	9.1e-05						18.4	-0.000743							18.4	0.000603						18.4	-0.001214							18.4	-0.000223
	18.4167	-0.000641						18.4167	-1.4e-05							18.4167	0.000102						18.4167	-0.000653							18.4167	0.000537						18.4167	-0.001624							18.4167	-0.000225
	18.4333	-0.00103						18.4333	7.9e-05							18.4333	0.000114						18.4333	-0.000442							18.4333	0.000411						18.4333	-0.001734							18.4333	-6.8e-05
	18.45	-0.0012						18.45	0.000141							18.45	9.6e-05						18.45	-0.000392							18.45	0.000193						18.45	-0.001888							18.45	0
	18.4667	-0.00101						18.4667	0.000144							18.4667	3.9e-05						18.4667	-0.000161							18.4667	0.000283						18.4667	-0.001967							18.4667	0.00014
	18.4833	-0.000789						18.4833	7.7e-05							18.4833	-8.7e-05						18.4833	-5.1e-05							18.4833	0.000232						18.4833	-0.002116							18.4833	0.00029
	18.5	-0.000709						18.5	0.000139							18.5	-0.000393						18.5	0.00016							18.5	0.000322						18.5	-0.002145							18.5	0.00024
	18.5167	-0.000879						18.5167	0.000232							18.5167	-0.000479						18.5167	0.0005							18.5167	0.000431						18.5167	-0.002044							18.5167	0.00027
	18.5333	-0.001138						18.5333	-6.5e-05							18.5333	-0.000545						18.5333	0.000821							18.5333	0.000381						18.5333	-0.001863							18.5333	0.0003
	18.55	-0.001388						18.55	-0.000233							18.55	-0.000662						18.55	0.000881							18.55	0.00016						18.55	-0.001752							18.55	0.00024
	18.5667	-0.001558						18.5667	-0.0005							18.5667	-0.000368						18.5667	0.000972							18.5667	6.9e-05						18.5667	-0.001891							18.5667	0.0002
	18.5833	-0.00164						18.5833	-0.000437							18.5833	-0.000233						18.5833	0.000974							18.5833	4.2e-05						18.5833	-0.002055							18.5833	0.000315
	18.6	-0.001421						18.6	-0.000404							18.6	-0.000259						18.6	0.000886							18.6	9.5e-05						18.6	-0.002099							18.6	0.000329
	18.6167	-0.001483						18.6167	-0.000381							18.6167	-0.000204						18.6167	0.000808							18.6167	5.8e-05						18.6167	-0.002043							18.6167	0.000353
	18.6333	-0.001304						18.6333	-0.000338							18.6333	-0.00011						18.6333	0.000861							18.6333	6.1e-05						18.6333	-0.001967							18.6333	0.000327
	18.65	-0.000896						18.65	-0.000366							18.65	-0.000155						18.65	0.000933							18.65	-0.000165						18.65	-0.001911							18.65	0.000271
	18.6667	-0.000578						18.6667	5.7e-05							18.6667	-0.00045						18.6667	0.001145							18.6667	-0.000422						18.6667	-0.001865							18.6667	0.000185
	18.6833	-0.000689						18.6833	0.00035							18.6833	-0.000616						18.6833	0.001267							18.6833	-0.000269						18.6833	-0.001829							18.6833	7e-05
	18.7	-0.000682						18.7	0.000534							18.7	-0.000682						18.7	0.001222							18.7	-0.000324						18.7	-0.001585							18.7	0.000189
	18.7167	-0.000706						18.7167	0.000537							18.7167	-0.000598						18.7167	0.001277							18.7167	-0.000369						18.7167	-0.001186							18.7167	0.000349
	18.7333	-0.000519						18.7333	0.000311							18.7333	-0.000554						18.7333	0.001302							18.7333	-0.000415						18.7333	-0.000978							18.7333	0.000648
	18.75	-0.000312						18.75	4.5e-05							18.75	-0.000511						18.75	0.001267							18.75	-0.00057						18.75	-0.00085							18.75	0.000728
	18.7667	-0.000436						18.7667	-6.2e-05							18.7667	-0.000477						18.7667	0.000983							18.7667	-0.000585						18.7667	-0.000662							18.7667	0.000758
	18.7833	-0.000269						18.7833	1.2e-05							18.7833	-0.000383						18.7833	0.000888							18.7833	-0.000761						18.7833	-0.000653							18.7833	0.000888
	18.8	-1.2e-05						18.8	0.000125							18.8	-0.000279						18.8	0.000763							18.8	-0.000746						18.8	-0.000705							18.8	0.000947
	18.8167	-5.6e-05						18.8167	4e-05							18.8167	-0.000197						18.8167	0.00062							18.8167	-0.000779						18.8167	-0.000733							18.8167	0.000892
	18.8333	0.000151						18.8333	2.4e-05							18.8333	-0.000195						18.8333	0.000268							18.8333	-0.000834						18.8333	-0.000872							18.8333	0.000928
	18.85	0.000367						18.85	0.000209							18.85	-0.000183						18.85	4.7e-05							18.85	-0.00071						18.85	-0.000861							18.85	0.000874
	18.8667	0.000673						18.8667	0.000514							18.8667	-0.00031						18.8667	-0.000245							18.8667	-0.000785						18.8667	-0.00092							18.8667	0.000911
	18.8833	0.00074						18.8833	0.000618							18.8833	-0.000668						18.8833	-0.000497							18.8833	-0.000881						18.8833	-0.000739							18.8833	0.000887
	18.9	0.000996						18.9	0.000553							18.9	-0.000896						18.9	-0.000479							18.9	-0.000966						18.9	-0.000668							18.9	0.000863
	18.9167	0.001463						18.9167	9.7e-05							18.9167	-0.000994						18.9167	-0.00055							18.9167	-0.001072						18.9167	-0.000927							18.9167	0.000799
	18.9333	0.00176						18.9333	-0.000297							18.9333	-0.000613						18.9333	-0.000811							18.9333	-0.001503						18.9333	-0.001025							18.9333	0.001189
	18.95	0.001947						18.95	-0.000382							18.95	-0.000213						18.95	-0.000739							18.95	-0.001738						18.95	-0.000989							18.95	0.001781
	18.9667	0.002155						18.9667	0.000324							18.9667	0.000317						18.9667	-0.000658							18.9667	-0.001544						18.9667	-0.000983							18.9667	0.001824
	18.9833	0.002762						18.9833	0.00057							18.9833	0.000187						18.9833	-0.000527							18.9833	-0.00145						18.9833	-0.000987							18.9833	0.001916
	19	0.00198						19	-0.000594							19	-0.000463						19	-0.001306							19	-0.002006						19	-0.000802							19	0.001298
	19.0167	0.001757						19.0167	-0.000718							19.0167	-0.001493						19.0167	-0.002645							19.0167	-0.002392						19.0167	0.001364							19.0167	0.001391
	19.0333	-9.5e-05						19.0333	-0.000393							19.0333	-0.002673						19.0333	-0.004854							19.0333	0.001672						19.0333	0.00219							19.0333	0.002373
	19.05	0.004363						19.05	0.000693							19.05	-0.003994						19.05	-0.002382							19.05	0.000443						19.05	0.003412							19.05	-0.021842
	19.0667	0.027961						19.0667	0.02775							19.0667	0.024054						19.0667	0.020092							19.0667	0.019338						19.0667	0.018266							19.0667	-0.082675
	19.0833	0.09036						19.0833	0.092807							19.0833	0.121512						19.0833	0.080355							19.0833	0.093833						19.0833	0.06042							19.0833	-0.184677
	19.1	0.209159						19.1	0.206724							19.1	0.28159						19.1	0.187679							19.1	0.208058						19.1	0.137074							19.1	-0.31807
	19.1167	0.366398						19.1167	0.354821							19.1167	0.471187						19.1167	0.335143							19.1167	0.346603						19.1167	0.246948							19.1167	-0.473622
	19.1333	0.541067						19.1333	0.523878							19.1333	0.658915						19.1333	0.514846							19.1333	0.490118						19.1333	0.368482							19.1333	-0.637975
	19.15	0.730406						19.15	0.713205							19.15	0.839143						19.15	0.70022							19.15	0.634563						19.15	0.491406							19.15	-0.786757
	19.1667	0.909825						19.1667	0.891002							19.1667	0.982101						19.1667	0.869184							19.1667	0.747197						19.1667	0.596909							19.1667	-0.891419
	19.1833	1.04713						19.1833	1.02439							19.1833	1.06602						19.1833	0.989111							19.1833	0.815914						19.1833	0.671085							19.1833	-0.946377
	19.2	1.12216						19.2	1.10146							19.2	1.09251						19.2	1.04378							19.2	0.838581						19.2	0.704571							19.2	-0.952496
	19.2167	1.14323						19.2167	1.11998							19.2167	1.07152						19.2167	1.03758							19.2167	0.819569						19.2167	0.698816							19.2167	-0.921755
	19.2333	1.11148						19.2333	1.09031							19.2333	1.0228						19.2333	0.98009							19.2333	0.776466						19.2333	0.667522							19.2333	-0.859383
	19.25	1.04464						19.25	1.0149							19.25	0.95913						19.25	0.888806							19.25	0.715274						19.25	0.619237							19.25	-0.779242
	19.2667	0.946707						19.2667	0.910111							19.2667	0.880896						19.2667	0.786962							19.2667	0.649531						19.2667	0.562733							19.2667	-0.693541
	19.2833	0.834057						19.2833	0.796359							19.2833	0.799682						19.2833	0.695179							19.2833	0.585758						19.2833	0.507828							19.2833	-0.611599
	19.3	0.731389						19.3	0.698519							19.3	0.726267						19.3	0.627057							19.3	0.52615						19.3	0.459082							19.3	-0.533985
[truncated: 5,926 more rows]
[truncated: 8 more columns]

## Sheet: Figure S8
	S8b, Intensity ratios (I/I0) from titration of 15N-labeled POSH315-380 with Rac1									S8c, Intensity ratios (I/I0) from titration of the CRIB mutant (326ISPP329 ® 326RRPR329) of 15N-labeled POSH315-380 with Rac1
[truncated: 59 more rows]

[truncated: 4 more sheets: Figure S9, Figure S10, Figure S11, Figure S12]
